# Supplementary material for: 3-Amino­pyridinium picrate
Source: Acta Crystallogr Sect E Struct Rep Online. 2010 Sep 30;66(Pt 10):o2680. doi: 10.1107/S1600536810037190 (PMC2983382; doi:10.1107/S1600536810037190)
Supplement: Supplementary file 2 [file e-66-o2680-Isup2.hkl]

# 
# h,k,l, Fc-squared, Fo-squared, sigma(Fo-squared) and status flag 
# 
data_I
_shelx_title '    1 in P2(1)/n' 
_shelx_refln_list_code          4 
_shelx_F_calc_maximum      167.96 
_exptl_crystal_F_000       664.00 
_reflns_d_resolution_high  0.7828 
 
loop_ 
 _symmetry_equiv_pos_as_xyz 
 'x, y, z' 
 '-x+1/2, y+1/2, -z+1/2' 
 '-x, -y, -z' 
 'x-1/2, -y-1/2, z-1/2' 
 
_cell_length_a     8.2174 
_cell_length_b    13.5842 
_cell_length_c    11.8218 
_cell_angle_alpha  90.000 
_cell_angle_beta  102.117 
_cell_angle_gamma  90.000 
 
_shelx_F_squared_multiplier     1.000 
 
loop_ 
 _refln_index_h 
 _refln_index_k 
 _refln_index_l 
 _refln_F_squared_calc 
 _refln_F_squared_meas 
 _refln_F_squared_sigma 
 _refln_observed_status 
   2   0   0     2919.85     2909.78     95.69 o 
   4   0   0     1272.19     1267.18     39.12 o 
   6   0   0       76.50       94.35     10.46 o 
   8   0   0       16.94       12.23     15.06 o 
  10   0   0        0.92       12.93     18.52 o 
   1   1   0     1259.72     1353.95     28.07 o 
   2   1   0      827.22      837.44     17.88 o 
   3   1   0     2506.07     2492.86     50.75 o 
   4   1   0       22.17       16.64      3.18 o 
   5   1   0        9.21        7.10      3.20 o 
   6   1   0      125.92      139.36      8.88 o 
   7   1   0      363.42      339.96     22.36 o 
   8   1   0        5.41        3.49      7.50 o 
   9   1   0       12.38       11.78     10.29 o 
  10   1   0        0.02      -13.19     13.19 o 
   0   2   0      993.24      842.74     24.22 o 
   1   2   0      547.62      573.09     13.22 o 
   2   2   0    28209.08    30058.78    587.48 o 
   3   2   0     1029.79     1155.45     24.79 o 
   4   2   0      610.03      619.69     14.97 o 
   5   2   0       49.60       50.31      4.49 o 
   6   2   0       11.09       10.38      4.46 o 
   7   2   0       83.86       74.37      8.80 o 
   8   2   0       29.44       22.74      8.67 o 
   9   2   0       15.29       19.18     11.04 o 
  10   2   0        4.78        7.14     12.79 o 
   1   3   0     5672.98     5658.03    118.60 o 
   2   3   0    18992.20    19875.90    417.48 o 
   3   3   0     5246.25     5553.31    118.35 o 
   4   3   0      660.23      652.68     15.67 o 
   5   3   0      473.86      494.79     13.42 o 
   6   3   0        0.25       -4.41      4.41 o 
   7   3   0       22.53        8.84      9.98 o 
   8   3   0        0.66       17.44      8.18 o 
   9   3   0       26.63       18.57     10.42 o 
  10   3   0        6.64        1.97     26.98 o 
   0   4   0        8.66       11.56      2.48 o 
   1   4   0       31.39       26.00      2.46 o 
   2   4   0     1709.24     1697.35     37.73 o 
   3   4   0     1918.95     1878.16     42.18 o 
   4   4   0     1274.47     1264.42     27.70 o 
   5   4   0      347.62      339.94     26.02 o 
   6   4   0       57.60       39.68      6.75 o 
   7   4   0        2.83        2.13      6.63 o 
   8   4   0        0.47        2.17      8.76 o 
   9   4   0        6.52       22.10     12.98 o 
   1   5   0     2315.67     2281.08     46.29 o 
   2   5   0      703.87      649.63     16.13 o 
   3   5   0       79.71       83.57      5.33 o 
   4   5   0      619.51      676.96     17.99 o 
   5   5   0      120.88      135.62      8.34 o 
   6   5   0      609.76      597.14     20.05 o 
   7   5   0       10.60        1.87      6.83 o 
   8   5   0        0.22        5.07      9.81 o 
   9   5   0       14.32       -1.37     11.45 o 
   0   6   0      145.12      149.02      7.51 o 
   1   6   0     5437.24     5969.21    118.50 o 
   2   6   0      387.74      392.64     11.02 o 
   3   6   0      131.73      124.71      6.02 o 
   4   6   0     1498.82     1502.17     35.50 o 
   5   6   0       42.91       46.54      6.04 o 
   6   6   0      708.37      624.19     23.78 o 
   7   6   0        9.35        7.12      7.77 o 
   8   6   0       48.76       50.60     12.34 o 
   9   6   0        7.90       15.10     13.43 o 
   1   7   0     1773.81     1837.39     38.25 o 
   2   7   0      198.87      224.67      8.69 o 
   3   7   0      232.79      219.63      9.19 o 
   4   7   0      101.46      117.58      7.46 o 
   5   7   0        8.61        1.71      5.41 o 
   6   7   0      273.65      333.75     35.53 o 
   7   7   0       27.11       37.74     12.99 o 
   8   7   0        0.04       -4.79     10.94 o 
   9   7   0        2.20       11.55     13.97 o 
   0   8   0      382.28      380.03     20.19 o 
   1   8   0     1854.49     1848.58     38.82 o 
   2   8   0      457.77      397.94     16.35 o 
   3   8   0        0.04       -3.35      3.35 o 
   4   8   0       47.08       44.39      5.89 o 
   5   8   0        0.06       -3.12      6.05 o 
   6   8   0        0.87       -0.48      7.64 o 
   7   8   0       17.26        9.34      8.98 o 
   8   8   0      272.02      256.45     21.66 o 
   9   8   0        3.40       -6.55     14.57 o 
   1   9   0     1312.60     1387.94     30.21 o 
   2   9   0       70.47       64.62      8.34 o 
   3   9   0       12.79       22.31      4.94 o 
   4   9   0       15.92       39.50      6.14 o 
   5   9   0        4.46       19.82      7.18 o 
   6   9   0      214.90      201.11     20.72 o 
   7   9   0        6.38        2.79      9.35 o 
   8   9   0       95.82       72.13     16.06 o 
   0  10   0        1.33        8.86      4.92 o 
   1  10   0      300.95      297.00     11.88 o 
   2  10   0       36.21       46.61      6.11 o 
   3  10   0       54.56       46.48      6.13 o 
   4  10   0      132.80      102.79      9.87 o 
   5  10   0        4.14        0.90      6.84 o 
   6  10   0       99.13      128.80     17.43 o 
   7  10   0        1.98        4.76      9.60 o 
   8  10   0        9.79       -6.72     14.12 o 
   1  11   0        4.11        2.25      4.52 o 
   2  11   0       10.43        8.22      5.97 o 
   3  11   0       71.12       84.74     13.87 o 
   4  11   0       26.57       24.75      7.34 o 
   5  11   0       52.58       33.40      8.81 o 
   6  11   0        1.38        4.56      9.76 o 
   7  11   0        0.19       -4.66     10.73 o 
   0  12   0        9.46       14.94      8.67 o 
   1  12   0        0.43        6.20      5.74 o 
   2  12   0       53.01       54.64      9.54 o 
   3  12   0      131.11      165.85     15.43 o 
   4  12   0       28.88       12.55      7.71 o 
   5  12   0       53.65       43.25      9.75 o 
   6  12   0        2.47       12.62     12.07 o 
   7  12   0        0.94        0.34     13.87 o 
   1  13   0       59.47       60.79      9.58 o 
   2  13   0      112.27       96.73     10.01 o 
   3  13   0        2.32        2.65      7.12 o 
   4  13   0       38.14       43.25     11.31 o 
   5  13   0        6.20        7.04      9.36 o 
   6  13   0        0.17       36.81     17.64 o 
   0  14   0       20.45       26.72     12.33 o 
   1  14   0        5.94        8.05      7.89 o 
   2  14   0        3.84        5.76      7.67 o 
   3  14   0        0.03       -3.01      7.70 o 
   4  14   0        3.65        1.30     10.29 o 
   5  14   0        0.04       -0.91      9.86 o 
   6  14   0        2.48        7.66     12.92 o 
   1  15   0       23.47       27.43      9.90 o 
   2  15   0        0.31       -4.02      8.55 o 
   3  15   0        4.56       23.99     10.88 o 
   4  15   0        4.78       -5.89     11.13 o 
   5  15   0        0.03       -2.77     13.13 o 
   0  16   0      174.98      143.95     21.93 o 
   1  16   0        0.14       11.56     10.07 o 
   2  16   0        9.60        9.86     11.06 o 
   3  16   0        1.25        9.96     12.69 o 
   1  17   0        0.29      -10.30     10.30 o 
   2  17   0        0.09      -11.44     11.44 o 
  -9   0   1        9.93       -2.41     13.60 o 
  -7   0   1        8.29       -8.08      8.08 o 
  -5   0   1       51.92       48.84      6.22 o 
  -3   0   1     4018.08     4263.94    140.07 o 
   1   0   1      282.43      340.23     12.42 o 
   3   0   1        0.41        1.34      2.61 o 
   5   0   1       53.23       64.12      6.57 o 
   7   0   1       80.40       81.86     12.17 o 
   9   0   1      108.40      100.48     28.20 o 
 -10   1   1        2.87       11.82     12.53 o 
  -9   1   1       19.28       15.30     10.98 o 
  -8   1   1        0.00       -2.27      7.10 o 
  -7   1   1        0.05       -5.42      5.52 o 
  -6   1   1        1.45       -3.34      3.40 o 
  -5   1   1       41.06       43.19      4.13 o 
  -4   1   1       26.18       32.57      3.25 o 
  -3   1   1      522.50      523.44     12.38 o 
  -2   1   1     3476.60     3602.42     71.70 o 
  -1   1   1      228.16      259.27      5.96 o 
   0   1   1     1237.01     1251.21     28.92 o 
   1   1   1     1593.64     1540.19     32.96 o 
   2   1   1    11281.14    12395.91    258.91 o 
   3   1   1        5.85        2.90      1.98 o 
   4   1   1        0.21        1.09      3.49 o 
   5   1   1      955.30      939.48     23.60 o 
   6   1   1        1.62        2.63      4.64 o 
   7   1   1       62.16       72.33     20.24 o 
   8   1   1       15.40        6.90      7.66 o 
   9   1   1       11.63       19.33     11.00 o 
  10   1   1        0.03        4.82     12.78 o 
 -10   2   1        0.00      -12.88     15.13 o 
  -9   2   1        2.10       -1.31      9.83 o 
  -8   2   1        3.50        1.48      6.81 o 
  -7   2   1        4.40        3.51      6.01 o 
  -6   2   1       84.01       77.31      6.33 o 
  -5   2   1        0.49        9.26      3.26 o 
  -4   2   1      401.59      359.38      9.98 o 
  -3   2   1       18.07       18.50      2.56 o 
  -2   2   1    10096.32    10565.25    222.48 o 
  -1   2   1        4.37        2.51      1.23 o 
   0   2   1     1567.35     1577.61     36.31 o 
   1   2   1       62.14       79.17      2.81 o 
   2   2   1    18898.33    20613.98    403.48 o 
   3   2   1      451.84      430.25     10.63 o 
   4   2   1       48.27       53.52      3.78 o 
   5   2   1      384.65      377.65     12.30 o 
   6   2   1       46.86       42.86      6.36 o 
   7   2   1        0.09        3.54      6.21 o 
   8   2   1        8.21        4.44      8.07 o 
   9   2   1       36.57       43.88     12.75 o 
  10   2   1        0.03        2.11     13.32 o 
 -10   3   1        0.03      -18.27     18.68 o 
  -9   3   1        5.88        5.89     10.97 o 
  -8   3   1        0.26        6.67      7.77 o 
  -7   3   1        0.32        1.90      6.21 o 
  -6   3   1      116.04      117.92     12.34 o 
  -5   3   1      795.19      787.84     18.95 o 
  -4   3   1      772.90      773.33     19.20 o 
  -3   3   1      215.37      198.88      6.30 o 
  -2   3   1      709.47      713.05     15.55 o 
  -1   3   1       65.71       62.71      3.24 o 
   0   3   1      120.84      117.98      3.60 o 
   1   3   1      384.07      340.49      8.00 o 
   2   3   1     7736.02     7821.89    154.22 o 
   3   3   1     1793.50     1765.67     36.83 o 
   4   3   1     2583.84     2644.04     54.52 o 
   5   3   1      484.17      485.40     14.72 o 
   6   3   1        5.36        3.50      5.33 o 
   7   3   1        0.17       -0.38      6.41 o 
   8   3   1        4.25        4.68      8.17 o 
   9   3   1        0.01       -3.90      9.59 o 
 -10   4   1        0.01        4.10     16.47 o 
  -9   4   1        0.44        8.85     11.01 o 
  -8   4   1       32.51       47.35     11.49 o 
  -7   4   1       26.35       26.56      6.61 o 
  -6   4   1       18.41       13.41      5.19 o 
  -5   4   1        0.00       -0.49      3.57 o 
  -4   4   1     1451.02     1443.48     31.15 o 
  -3   4   1      619.69      661.66     16.70 o 
  -2   4   1        1.12        1.22      1.66 o 
  -1   4   1      356.83      338.42      8.13 o 
   0   4   1      960.45      858.02     18.16 o 
   1   4   1     3731.99     4000.55     79.55 o 
   2   4   1       27.72       19.18      3.67 o 
   3   4   1      503.66      580.72     14.65 o 
   4   4   1     4243.43     4318.38     87.53 o 
   5   4   1      177.92      168.87      9.31 o 
   6   4   1      157.13      174.59     14.37 o 
   7   4   1       67.26       83.59      9.72 o 
   8   4   1        0.24       -7.87      7.87 o 
   9   4   1        3.91        5.10     14.57 o 
  -9   5   1        2.13       -6.08     11.78 o 
  -8   5   1        9.68        3.83      9.30 o 
  -7   5   1       25.56        7.12      6.82 o 
  -6   5   1       31.96       31.32      6.00 o 
  -5   5   1       55.24       57.15      5.56 o 
  -4   5   1      918.86      882.29     22.25 o 
  -3   5   1      343.39      432.14     11.98 o 
  -2   5   1      175.56      177.82      8.50 o 
  -1   5   1       43.29       45.56      2.80 o 
   0   5   1     2371.79     2176.35     47.29 o 
   1   5   1        3.23        4.47      1.83 o 
   2   5   1      102.66       97.13      4.66 o 
   3   5   1     1891.44     2070.76     46.41 o 
   4   5   1     4431.03     4518.10     98.51 o 
   5   5   1       23.95       23.14      5.01 o 
   6   5   1        1.80        4.02      5.38 o 
   7   5   1        1.76       -3.07      7.22 o 
   8   5   1        0.02       -9.60      9.60 o 
   9   5   1        0.20       -1.60     16.82 o 
  -9   6   1        4.90        5.49     12.61 o 
  -8   6   1       20.72        0.92      9.98 o 
  -7   6   1        1.98        3.63      8.27 o 
  -6   6   1      112.20      106.90      9.88 o 
  -5   6   1        2.53        6.74      4.53 o 
  -4   6   1       16.57       21.83      3.76 o 
  -3   6   1      285.15      301.73      9.72 o 
  -2   6   1      229.43      272.83      7.58 o 
  -1   6   1        9.56       13.51      2.25 o 
   0   6   1      949.31      940.45     20.43 o 
   1   6   1       24.15       20.74      3.37 o 
   2   6   1        4.60        3.13      2.11 o 
   3   6   1      376.69      429.74     12.59 o 
   4   6   1      221.12      215.12     10.96 o 
   5   6   1       48.65       48.34      6.32 o 
   6   6   1      138.86      132.91     10.41 o 
   7   6   1        0.02        4.04      9.39 o 
   8   6   1      107.05       97.88     14.98 o 
   9   6   1        0.39        5.37     14.17 o 
  -9   7   1        0.47        3.36     13.38 o 
  -8   7   1        6.35       20.00     11.88 o 
  -7   7   1        3.60        1.59      8.62 o 
  -6   7   1       74.04       79.89      9.58 o 
  -5   7   1        7.12        9.73      5.48 o 
  -4   7   1       31.58       44.13      5.39 o 
  -3   7   1        9.40       11.11      2.91 o 
  -2   7   1      347.62      317.16      8.91 o 
  -1   7   1       31.44       37.90      3.14 o 
   0   7   1       28.59       40.59      3.37 o 
   1   7   1      725.49      802.38     18.21 o 
   2   7   1      524.90      521.84     12.94 o 
   3   7   1      101.60       99.82      5.83 o 
   4   7   1        1.75       -3.58      3.58 o 
   5   7   1      108.96      115.12      8.51 o 
   6   7   1      518.86      557.31     23.29 o 
   7   7   1       45.93       37.40     16.76 o 
   8   7   1      164.31      139.59     17.16 o 
   9   7   1       11.27       22.07     17.08 o 
  -9   8   1        0.13      -12.98     12.98 o 
  -8   8   1        0.13       10.24     12.13 o 
  -7   8   1       12.98        5.02      8.15 o 
  -6   8   1       11.75        0.73      6.83 o 
  -5   8   1        1.30       -8.30      8.30 o 
  -4   8   1        5.24        4.15      4.35 o 
  -3   8   1      284.51      281.21     20.39 o 
  -2   8   1      140.74      128.57      7.35 o 
  -1   8   1        1.84        8.25      2.76 o 
   0   8   1       89.15       92.37      4.92 o 
   1   8   1      354.18      320.12      9.46 o 
   2   8   1        3.82       14.22      3.33 o 
   3   8   1        7.49        1.20      3.39 o 
   4   8   1        4.07       -2.96      4.99 o 
   5   8   1       57.66       60.34     10.97 o 
   6   8   1       92.05       98.75     11.59 o 
   7   8   1       12.04        8.68     10.94 o 
   8   8   1       16.42       25.22     13.78 o 
  -8   9   1        0.18       14.04     12.88 o 
  -7   9   1        2.46        2.11      8.46 o 
  -6   9   1       27.15       36.31      8.71 o 
  -5   9   1        1.66        8.56      6.96 o 
  -4   9   1       49.14       47.59      6.31 o 
  -3   9   1       20.99       21.55      5.98 o 
  -2   9   1        3.06        5.81      3.87 o 
  -1   9   1      275.14      246.23     10.66 o 
   0   9   1        4.99        2.46      2.92 o 
   1   9   1      389.52      392.52     11.15 o 
   2   9   1       34.23       41.18      5.79 o 
   3   9   1      324.90      300.09     12.69 o 
   4   9   1        0.65       -2.94      5.68 o 
   5   9   1        6.77        6.13      6.84 o 
   6   9   1       65.30       76.81     11.15 o 
   7   9   1       25.83       21.82      9.91 o 
   8   9   1        5.91        0.47     14.18 o 
  -8  10   1        2.26       -5.53     11.60 o 
  -7  10   1        0.00        2.20      9.82 o 
  -6  10   1       16.66       14.65      9.95 o 
  -5  10   1        6.33       19.92      7.46 o 
  -4  10   1       89.22       87.22      9.08 o 
  -3  10   1       26.12       30.32      6.93 o 
  -2  10   1        0.73        5.04      4.08 o 
  -1  10   1       53.33       44.06      5.41 o 
   0  10   1       26.96       23.60      5.46 o 
   1  10   1        0.20        3.77      3.74 o 
   2  10   1        0.61       -3.86      3.86 o 
   3  10   1      128.69      111.38     14.73 o 
   4  10   1        0.01       -5.81      5.81 o 
   5  10   1       11.75       25.28      8.29 o 
   6  10   1       21.11       15.10      9.06 o 
   7  10   1       10.51        4.48     11.10 o 
   8  10   1       17.98       37.54     16.54 o 
  -8  11   1        0.09        6.79     12.69 o 
  -7  11   1        3.53        8.88     10.73 o 
  -6  11   1        3.67        6.60      8.96 o 
  -5  11   1       12.85       14.08      7.69 o 
  -4  11   1      105.79       79.87      8.40 o 
  -3  11   1       46.39       33.32      6.36 o 
  -2  11   1       20.24       17.01      5.25 o 
  -1  11   1       55.53       63.32      7.14 o 
   0  11   1       19.37       19.55      6.05 o 
   1  11   1        9.92       27.45      6.03 o 
   2  11   1       47.46       54.71      6.30 o 
   3  11   1      285.73      323.56     14.35 o 
   4  11   1      122.76       87.13     10.00 o 
   5  11   1        7.36       11.31      8.39 o 
   6  11   1        2.93       19.49     10.10 o 
   7  11   1        0.16       -0.08     11.73 o 
  -7  12   1        0.00       -2.70     11.39 o 
  -6  12   1        1.82       -4.64      9.79 o 
  -5  12   1        2.33       -2.76      8.09 o 
  -4  12   1       32.34       44.78      8.85 o 
  -3  12   1       55.39       67.38      8.94 o 
  -2  12   1        0.02       -1.35      5.03 o 
  -1  12   1        4.45       14.90      5.91 o 
   0  12   1        5.63        1.51      5.62 o 
   1  12   1       32.82       39.97      7.87 o 
   2  12   1        1.55       -1.89      7.98 o 
   3  12   1       90.59      100.71     10.04 o 
   4  12   1      107.54      116.63     11.28 o 
   5  12   1       11.71       19.96     10.50 o 
   6  12   1        2.41       -1.16     10.53 o 
   7  12   1        0.22      -12.20     12.20 o 
  -6  13   1        1.28       18.47     11.15 o 
  -5  13   1        4.34        2.34      9.31 o 
  -4  13   1        5.14        3.65      7.76 o 
  -3  13   1        0.47        5.62      6.55 o 
  -2  13   1       14.75        5.95      6.57 o 
  -1  13   1        0.47       -1.34      8.18 o 
   0  13   1        1.77       -0.06      6.52 o 
   1  13   1       36.96       34.21      8.35 o 
   2  13   1       78.85       84.05      9.75 o 
   3  13   1        4.67        8.46      8.61 o 
   4  13   1        0.65       -7.70      7.70 o 
   5  13   1       43.28       48.10     14.03 o 
   6  13   1        7.66       13.68     11.68 o 
  -6  14   1        1.72        7.27     14.14 o 
  -5  14   1        7.18        0.84     11.64 o 
  -4  14   1        0.01       -7.86      7.86 o 
  -3  14   1       10.06       14.69      8.41 o 
  -2  14   1       48.83       54.49     10.18 o 
  -1  14   1        0.26       11.89      7.54 o 
   0  14   1       91.77      105.44     11.40 o 
   1  14   1        0.64        6.67     10.50 o 
   2  14   1       29.83       11.74      9.41 o 
   3  14   1        0.01       -8.14      8.14 o 
   4  14   1        0.11       -0.17     11.16 o 
   5  14   1       45.29       57.52     23.76 o 
  -5  15   1        0.15       -1.19     12.66 o 
  -4  15   1        0.06       -9.84     10.52 o 
  -3  15   1        1.41       -7.41      9.36 o 
  -2  15   1       22.21       33.45      9.96 o 
  -1  15   1       13.72       12.28      9.43 o 
   0  15   1        9.08       -0.10      8.87 o 
   1  15   1        6.58        0.82      8.25 o 
   2  15   1       30.21       50.91     11.12 o 
   3  15   1        4.21        1.57     10.05 o 
   4  15   1        0.22      -11.53     16.21 o 
  -4  16   1        0.34       10.56     13.37 o 
  -3  16   1        0.02       13.44     12.35 o 
  -2  16   1        5.73       21.37     12.65 o 
  -1  16   1        2.54       -0.66     10.17 o 
   0  16   1        7.68       13.56      9.86 o 
   1  16   1        0.52        1.28      9.54 o 
   2  16   1       19.59       30.82     12.56 o 
   3  16   1        0.02        7.08     15.12 o 
  -2  17   1        4.24       13.33     12.35 o 
  -1  17   1        4.30        6.55     11.73 o 
   0  17   1        0.93       -7.05     12.77 o 
   1  17   1        7.72        4.15     12.02 o 
 -10   0   2       20.93       14.04     39.36 o 
  -8   0   2        2.43       10.35     12.07 o 
  -6   0   2      122.02      113.89      9.55 o 
  -4   0   2     1239.47     1164.49     58.29 o 
  -2   0   2     9068.51     9326.73    299.87 o 
   0   0   2     3247.21     3045.19     85.16 o 
   2   0   2     1427.62     1438.67     42.23 o 
   4   0   2        3.98        5.29      3.25 o 
   6   0   2        6.01       12.21      7.42 o 
   8   0   2        2.58        3.98     14.55 o 
 -10   1   2        3.91        0.59     12.98 o 
  -9   1   2       16.18       32.04     11.14 o 
  -8   1   2        2.98       -1.58      7.29 o 
  -7   1   2       23.41       23.51      5.68 o 
  -6   1   2       17.17        9.89      4.03 o 
  -5   1   2      170.37      143.83      6.69 o 
  -4   1   2       39.21       42.68      4.13 o 
  -3   1   2        0.32        2.23      1.88 o 
  -2   1   2      162.25      196.47      5.63 o 
  -1   1   2     2125.27     2196.58     43.80 o 
   0   1   2       96.25      111.76      3.78 o 
   1   1   2     2869.20     2734.64     58.48 o 
   2   1   2     1720.21     1671.34     36.76 o 
   3   1   2        0.36        1.25      2.89 o 
   4   1   2       68.46       65.91      4.62 o 
   5   1   2      284.66      292.01     11.85 o 
   6   1   2       76.03       93.74     12.98 o 
   7   1   2      287.62      243.96     20.54 o 
   8   1   2        4.70        4.85      8.90 o 
   9   1   2        7.48       14.10     11.01 o 
 -10   2   2        1.10        8.34     14.98 o 
  -9   2   2        0.59       -9.56      9.56 o 
  -8   2   2        0.00       -0.25      7.36 o 
  -7   2   2        0.23        6.28      5.67 o 
  -6   2   2      202.28      200.47      8.61 o 
  -5   2   2      230.32      228.69      8.31 o 
  -4   2   2       51.51       42.64      3.62 o 
  -3   2   2      111.09      116.93      9.13 o 
  -2   2   2        9.42       10.53      1.92 o 
  -1   2   2     4302.39     4428.58     87.40 o 
   0   2   2     7994.91     8233.41    185.81 o 
   2   2   2       42.63       52.54      5.04 o 
   3   2   2       16.56       19.25      2.94 o 
   4   2   2      939.01      931.51     22.95 o 
   5   2   2      125.24      138.97      7.30 o 
   6   2   2        6.44       14.22      5.88 o 
   7   2   2       10.38       -3.26      6.05 o 
   8   2   2        0.06        1.09      7.79 o 
   9   2   2       20.18       18.86     11.34 o 
 -10   3   2       11.80       20.86     20.18 o 
  -9   3   2       10.47       -2.76     12.89 o 
  -8   3   2        1.81       -7.38      7.38 o 
  -7   3   2       12.91       21.16      6.73 o 
  -6   3   2       37.44       36.79      5.32 o 
  -5   3   2       40.13       34.85      3.95 o 
  -4   3   2       83.89       83.70      4.70 o 
  -3   3   2      584.26      542.90     14.93 o 
  -2   3   2      141.00      125.85      5.03 o 
  -1   3   2     1759.79     1731.20     37.72 o 
   0   3   2     1733.09     1721.18     40.08 o 
   1   3   2     3797.60     3779.17     87.09 o 
   2   3   2      418.24      346.28      9.26 o 
   3   3   2      679.86      699.36     17.41 o 
   4   3   2      213.69      226.03      8.72 o 
   5   3   2        2.13        3.06      3.68 o 
   6   3   2       17.82        9.83      5.76 o 
   7   3   2       14.19       19.80      7.64 o 
   8   3   2        2.09        5.48      8.61 o 
   9   3   2       13.54       14.58     10.71 o 
 -10   4   2        1.10       11.09     14.40 o 
  -9   4   2       10.31       10.75     11.54 o 
  -8   4   2        5.72        8.80      9.10 o 
  -7   4   2        6.34        4.79      6.40 o 
  -6   4   2      128.69      135.69      9.10 o 
  -5   4   2        5.81        7.26      3.65 o 
  -4   4   2       45.58       53.69      3.94 o 
  -3   4   2      479.31      432.06     12.35 o 
  -2   4   2      102.30       97.99      4.42 o 
  -1   4   2      488.03      448.25     11.29 o 
   0   4   2     1238.60     1301.93     28.84 o 
   1   4   2       86.11       83.56      3.68 o 
   2   4   2      412.76      420.79     10.46 o 
   3   4   2       67.57       70.31      3.87 o 
   4   4   2        6.72       10.36      3.45 o 
   5   4   2       52.25       59.35      6.49 o 
   6   4   2      253.56      221.35     25.46 o 
   7   4   2        1.55        5.19      7.05 o 
   8   4   2       15.19       18.12      9.14 o 
   9   4   2        5.14       13.29     12.73 o 
 -10   5   2       13.03       12.55     15.08 o 
  -9   5   2       35.48       56.20     13.28 o 
  -8   5   2        0.11       14.72      9.87 o 
  -7   5   2       41.06       42.65     10.34 o 
  -6   5   2        4.66        6.44      5.90 o 
  -5   5   2       16.62       22.48      4.28 o 
  -4   5   2      465.13      407.58     12.39 o 
  -3   5   2       74.20       86.90      5.70 o 
  -2   5   2      113.00       97.47      5.11 o 
  -1   5   2      374.02      305.06      9.55 o 
   0   5   2        6.83        4.77      1.92 o 
   1   5   2       34.48       36.43      2.87 o 
   2   5   2      746.52      741.13     16.89 o 
   3   5   2      292.42      265.50      8.17 o 
   4   5   2       99.45       93.54      6.91 o 
   5   5   2       42.43       52.42      6.37 o 
   6   5   2      510.37      467.30     21.34 o 
   7   5   2        0.67        5.41      7.50 o 
   8   5   2        9.78       16.66      9.36 o 
   9   5   2        4.27        2.92     13.02 o 
  -9   6   2        0.01       -4.34     11.49 o 
  -8   6   2        2.89        1.69     11.81 o 
  -7   6   2        0.71        8.89      7.36 o 
  -6   6   2        0.02        3.14      5.93 o 
  -5   6   2       50.98       54.55      6.28 o 
  -4   6   2      229.48      224.14     10.17 o 
  -3   6   2       60.10       56.37      3.96 o 
  -2   6   2      311.67      300.36      9.19 o 
  -1   6   2      187.87      199.99      7.49 o 
   0   6   2      177.89      148.42      5.33 o 
   1   6   2      485.40      511.29     13.24 o 
   2   6   2      182.52      169.12      6.37 o 
   3   6   2        0.09       -2.74      2.74 o 
   4   6   2      283.41      303.31     19.05 o 
   5   6   2        0.26       -1.94      4.62 o 
   6   6   2      329.69      288.42     15.98 o 
   7   6   2       16.14       20.84      8.21 o 
   8   6   2       14.51       -7.64     12.15 o 
   9   6   2        0.49        3.57     14.16 o 
  -9   7   2        0.03      -12.15     12.61 o 
  -8   7   2        4.36       14.02     10.75 o 
  -7   7   2       14.47       17.06      8.27 o 
  -6   7   2        4.48        1.82      6.20 o 
  -5   7   2       60.17       80.82     10.81 o 
  -4   7   2       99.59      107.90      7.47 o 
  -3   7   2        2.92        6.32      3.38 o 
  -2   7   2      738.88      712.30     18.02 o 
  -1   7   2       24.94       16.69      2.61 o 
   0   7   2       12.38       15.38      2.60 o 
   1   7   2       25.18       25.09      3.39 o 
   2   7   2      526.38      484.09     18.14 o 
   3   7   2       31.10       30.27      5.00 o 
   4   7   2        0.82       -0.85      4.19 o 
   5   7   2        0.29       -0.65      5.00 o 
   6   7   2      155.24      155.70     13.46 o 
   7   7   2        1.48       -1.48     10.90 o 
   8   7   2       10.18       -7.16     12.41 o 
   9   7   2        2.21       10.51     15.91 o 
  -9   8   2        0.05       12.16     14.00 o 
  -8   8   2        0.15        1.14      9.47 o 
  -7   8   2       12.33        2.70      7.86 o 
  -6   8   2       11.41       10.79      7.03 o 
  -5   8   2       31.38       13.95      8.87 o 
  -4   8   2       44.73       48.66      5.99 o 
  -3   8   2       23.99       25.66      5.87 o 
  -2   8   2      111.20      117.49      7.41 o 
  -1   8   2       86.24       91.89      5.11 o 
   0   8   2       54.10       53.13      4.68 o 
   1   8   2      132.79      143.95      6.91 o 
   2   8   2      139.66      130.12      6.78 o 
   3   8   2       36.27       44.16      4.91 o 
   4   8   2       55.34       46.19      7.32 o 
   5   8   2       32.96       54.57      8.73 o 
   6   8   2      147.85      146.71     17.49 o 
   7   8   2        0.11       -0.79     11.59 o 
   8   8   2      185.86      167.52     28.00 o 
  -8   9   2        4.00        1.83     10.26 o 
  -7   9   2        0.00       -3.49      8.34 o 
  -6   9   2        0.39        3.06      7.90 o 
  -5   9   2       11.16       15.94      5.90 o 
  -4   9   2       89.26      109.19      9.88 o 
  -3   9   2       20.42       24.01      5.07 o 
  -2   9   2       99.09       83.73      7.87 o 
  -1   9   2       20.43       21.56      3.98 o 
   0   9   2       36.19       39.12      4.00 o 
   1   9   2       88.11       79.70      5.56 o 
   2   9   2       65.78       77.49      5.77 o 
   3   9   2        5.01        3.58      3.97 o 
   4   9   2        9.76       18.37      6.67 o 
   5   9   2       41.88       55.05      9.30 o 
   6   9   2        0.20       -4.46      8.81 o 
   7   9   2       29.62       16.75     12.81 o 
   8   9   2       60.87       68.05     18.76 o 
  -8  10   2        2.81        1.97     11.69 o 
  -7  10   2        2.60       -6.12      8.87 o 
  -6  10   2        0.71       11.13      8.30 o 
  -5  10   2        3.08        2.46      6.70 o 
  -4  10   2        1.26       -0.16      5.10 o 
  -3  10   2       13.93        8.06      5.00 o 
  -2  10   2       15.60       31.93      5.08 o 
  -1  10   2       13.43       19.90      4.51 o 
   0  10   2       99.47      101.03      8.53 o 
   1  10   2        6.54       13.07      3.94 o 
   2  10   2        1.34       12.76      4.23 o 
   3  10   2        0.28       -2.64      5.34 o 
   4  10   2       72.94       97.33     10.22 o 
   5  10   2        1.50       -7.06      7.06 o 
   6  10   2       13.39       10.51      9.57 o 
   7  10   2        4.96       -8.78     12.13 o 
  -8  11   2        0.29      -11.99     11.99 o 
  -7  11   2        2.37       -5.59      9.91 o 
  -6  11   2        0.24        1.53      8.80 o 
  -5  11   2       11.87       10.87      7.87 o 
  -4  11   2        0.01       -2.47      5.50 o 
  -3  11   2       25.98       24.34      6.58 o 
  -2  11   2        4.72        4.70      4.93 o 
  -1  11   2        0.54        4.68      4.56 o 
   0  11   2      114.84      144.68      9.99 o 
   1  11   2       37.49       49.86      6.74 o 
   2  11   2       35.95       29.74      5.97 o 
   3  11   2       15.43       18.30      6.81 o 
   4  11   2        3.61       -2.96      6.57 o 
   5  11   2       66.84       42.91      9.72 o 
   6  11   2       15.97       27.20     11.00 o 
   7  11   2        0.09       -1.55     21.96 o 
  -7  12   2       14.23       47.26     12.81 o 
  -6  12   2        8.10       15.11     11.28 o 
  -5  12   2        0.23       -0.12      8.11 o 
  -4  12   2       21.51       29.25      7.67 o 
  -3  12   2        6.80        1.57      5.88 o 
  -2  12   2      135.26      132.28      9.54 o 
  -1  12   2       31.91       24.84      5.81 o 
   0  12   2       24.66       27.42      6.96 o 
   1  12   2       50.86       62.19     10.96 o 
   2  12   2        0.81        3.50      5.87 o 
   3  12   2        6.69        5.72      7.42 o 
   4  12   2        6.94       -2.32      7.86 o 
   5  12   2       15.59       13.94     10.02 o 
   6  12   2        2.03        3.78     11.36 o 
  -6  13   2        0.94       20.35     11.35 o 
  -5  13   2        0.94       -0.60      9.07 o 
  -4  13   2        0.87        1.15      7.15 o 
  -3  13   2        0.19        2.47      6.94 o 
  -2  13   2       11.46       26.63      7.50 o 
  -1  13   2       27.61       11.20      7.32 o 
   0  13   2        7.24       19.80      7.58 o 
   1  13   2       20.51       11.04      6.91 o 
   2  13   2       11.46       17.33      7.37 o 
   3  13   2        0.82        9.81     10.28 o 
   4  13   2        1.47        5.64     10.22 o 
   5  13   2        6.70        7.45     10.89 o 
   6  13   2        2.55        1.35     12.33 o 
  -6  14   2        0.00       -3.96     12.38 o 
  -5  14   2       15.60       17.11     11.10 o 
  -4  14   2        1.34        6.84     10.24 o 
  -3  14   2       14.08       26.72      9.05 o 
  -2  14   2        6.40        1.62     10.15 o 
  -1  14   2        0.22       -7.30      7.30 o 
   0  14   2       56.95       79.18     10.38 o 
   1  14   2       28.13       24.64      9.33 o 
   2  14   2        5.77        0.56     13.22 o 
   3  14   2        5.08       -7.98     10.74 o 
   4  14   2        1.22        9.27     11.69 o 
   5  14   2       11.07        6.56     12.61 o 
  -5  15   2        0.35      -11.03     11.03 o 
  -4  15   2       22.25       25.41     11.77 o 
  -3  15   2       18.93       26.16     10.05 o 
  -2  15   2        0.35        4.44      9.59 o 
  -1  15   2       25.58       33.24      9.76 o 
   0  15   2       12.23        3.89      8.77 o 
   1  15   2        4.64       15.71     10.04 o 
   2  15   2       21.80       18.94     11.33 o 
   3  15   2        0.36        6.04     10.15 o 
   4  15   2        0.01       10.22     11.85 o 
  -4  16   2        3.68        6.75     12.89 o 
  -3  16   2        6.68        3.43     15.57 o 
  -2  16   2        2.01       -3.67     10.39 o 
  -1  16   2        0.02        0.80     10.24 o 
   0  16   2       14.44        9.52     10.26 o 
   1  16   2        0.01       -9.59      9.59 o 
   2  16   2        1.87       10.89     11.52 o 
   3  16   2        8.71        3.67     13.38 o 
  -1  17   2        8.79        4.14     12.16 o 
   0  17   2        0.03       -0.44     16.30 o 
   1  17   2        0.69      -11.67     16.78 o 
  -9   0   3       47.48       17.60     16.44 o 
  -7   0   3        9.32       -0.20      6.53 o 
  -5   0   3       98.92      103.27     14.66 o 
  -3   0   3     1719.04     1819.89     61.72 o 
  -1   0   3      549.00      514.54     16.04 o 
   1   0   3     3985.33     4319.24    121.45 o 
   3   0   3      155.33      142.49      7.41 o 
   5   0   3        6.98        2.55      5.58 o 
   7   0   3        1.91       -8.83      8.83 o 
   9   0   3       27.91       32.61     23.68 o 
 -10   1   3       19.87       24.62     17.34 o 
  -9   1   3       21.88       22.13     11.12 o 
  -8   1   3        0.40        2.15      6.93 o 
  -7   1   3        1.90        1.95      4.67 o 
  -6   1   3      128.98      139.82      7.97 o 
  -5   1   3       20.03       20.72      4.78 o 
  -4   1   3      512.02      484.82     13.32 o 
  -3   1   3      689.55      665.35     15.32 o 
  -2   1   3        9.82        6.92      2.00 o 
  -1   1   3     2406.13     2363.30     50.89 o 
   0   1   3       13.50       12.68      2.03 o 
   1   1   3      243.10      220.59      7.59 o 
   2   1   3      285.97      266.46      7.88 o 
   3   1   3       16.96       20.08      2.98 o 
   4   1   3        8.11        6.09      3.09 o 
   5   1   3       11.83        9.77      4.35 o 
   6   1   3        0.06       -1.58      4.76 o 
   7   1   3        3.17       -1.82      6.54 o 
   8   1   3        5.17        3.76      8.73 o 
   9   1   3        3.86        1.46     13.73 o 
 -10   2   3       16.25       26.37     24.67 o 
  -9   2   3       35.80       40.53     11.95 o 
  -8   2   3      153.01      170.56     13.60 o 
  -7   2   3       63.40       69.72      7.70 o 
  -6   2   3       22.22       32.76      4.78 o 
  -5   2   3      452.62      454.19     13.47 o 
  -4   2   3       14.57        8.78      2.74 o 
  -3   2   3      136.40      134.03      5.24 o 
  -2   2   3     1940.85     1916.24     39.13 o 
  -1   2   3      327.63      302.25      7.29 o 
   0   2   3      157.84      170.02      4.89 o 
   1   2   3     3295.53     3421.01     73.35 o 
   2   2   3      991.22      964.40     22.43 o 
   3   2   3      645.26      577.94     15.07 o 
   4   2   3      128.74      138.46      7.32 o 
   5   2   3       22.91       34.20      5.40 o 
   6   2   3        0.23       -5.07      5.07 o 
   7   2   3        0.07        5.56      6.93 o 
   8   2   3        5.50       -2.94      8.26 o 
   9   2   3        5.28       11.21     11.33 o 
 -10   3   3        2.87        0.60     16.60 o 
  -9   3   3       78.18       81.93     14.00 o 
  -8   3   3        0.02       -8.67     10.19 o 
  -7   3   3       10.43        6.11      5.98 o 
  -6   3   3       19.63       23.20      4.98 o 
  -5   3   3       48.32       57.30      5.62 o 
  -4   3   3       16.35       11.61      3.02 o 
  -3   3   3      823.82      743.55     16.95 o 
  -2   3   3     1300.59     1274.32     26.84 o 
  -1   3   3     1150.09     1215.34     25.24 o 
   0   3   3     1425.50     1571.41     34.24 o 
   1   3   3        0.21       -0.66      1.71 o 
   2   3   3       12.87       12.68      2.50 o 
   3   3   3      318.74      309.27      9.85 o 
   4   3   3       51.67       54.83      4.79 o 
   5   3   3       41.18       34.20      6.30 o 
   6   3   3        4.34        3.94      6.59 o 
   7   3   3        1.45       -0.67      7.05 o 
   8   3   3        0.08        7.24      8.87 o 
   9   3   3        9.03       21.13     12.35 o 
 -10   4   3        2.31        7.30     14.35 o 
  -9   4   3       98.34       72.27     14.07 o 
  -8   4   3      179.87      207.91     14.73 o 
  -7   4   3      115.65      144.98     11.69 o 
  -6   4   3      156.43      158.67      8.95 o 
  -5   4   3       47.01       41.25      6.64 o 
  -4   4   3       15.96        9.73      3.18 o 
  -3   4   3      385.62      408.57     10.44 o 
  -2   4   3       73.47       70.08      3.98 o 
  -1   4   3      715.93      764.68     16.62 o 
   0   4   3     2537.73     2641.74     61.30 o 
   1   4   3     1588.73     1550.45     34.67 o 
   2   4   3      155.11      153.09      6.50 o 
   3   4   3      402.86      419.68     13.10 o 
   4   4   3        7.04        6.70      3.56 o 
   5   4   3        0.70       -0.66      5.24 o 
   6   4   3       22.85       36.39      7.62 o 
   7   4   3        8.68       -1.08      7.41 o 
   8   4   3        0.19        5.59      9.10 o 
   9   4   3        2.71       -8.51     11.04 o 
 -10   5   3        5.70       -0.09     14.58 o 
  -9   5   3        1.05       19.03     11.98 o 
  -8   5   3        0.23        3.15      8.26 o 
  -7   5   3       23.24       20.15      7.78 o 
  -6   5   3      130.93      152.45      9.83 o 
  -5   5   3        9.73        6.29      4.47 o 
  -4   5   3       80.69       85.34      4.74 o 
  -3   5   3       16.78       18.66      2.99 o 
  -2   5   3       12.98        5.54      2.42 o 
  -1   5   3      617.75      592.14     13.46 o 
   0   5   3       14.32       17.41      2.33 o 
   1   5   3       12.07       10.23      2.31 o 
   2   5   3       31.56       26.01      2.99 o 
   3   5   3      127.30      125.15      6.76 o 
   4   5   3       71.07       59.83      6.23 o 
   5   5   3       78.75       85.65      7.88 o 
   6   5   3        0.69       -0.92      6.12 o 
   7   5   3        5.36        8.59      8.13 o 
   8   5   3        5.74        1.24      9.71 o 
   9   5   3        0.42       -6.36     14.42 o 
  -9   6   3        3.39      -10.92     10.92 o 
  -8   6   3       67.53       56.71     10.48 o 
  -7   6   3      324.82      327.80     21.44 o 
  -6   6   3        7.18       11.04      5.58 o 
  -5   6   3      191.38      181.88     10.70 o 
  -4   6   3       91.71       77.44      7.33 o 
  -3   6   3        8.99       10.10      3.06 o 
  -2   6   3      901.93      900.62     21.78 o 
  -1   6   3      133.91      143.30      5.20 o 
   0   6   3       51.72       39.91      3.19 o 
   1   6   3       92.20       94.10      4.73 o 
   2   6   3       42.76       48.29      4.64 o 
   3   6   3        0.73        4.09      3.60 o 
   4   6   3      205.82      216.01     10.81 o 
   5   6   3       32.59       42.09      6.62 o 
   6   6   3        5.04        0.72      6.76 o 
   7   6   3        0.40       13.66      9.17 o 
   8   6   3        7.32       11.67     12.68 o 
  -9   7   3        0.85        3.46     14.28 o 
  -8   7   3        0.39        2.69      9.05 o 
  -7   7   3      114.76      112.07     11.62 o 
  -6   7   3       62.84       60.38      8.46 o 
  -5   7   3       97.85      108.53      8.17 o 
  -4   7   3      211.86      232.82     15.90 o 
  -3   7   3        0.05       -1.65      3.25 o 
  -2   7   3      210.93      214.90      8.10 o 
  -1   7   3      647.68      620.18     14.68 o 
   0   7   3       81.49       84.75      5.40 o 
   1   7   3       31.66       32.13      3.49 o 
   2   7   3       51.66       64.21      4.42 o 
   3   7   3       35.77       31.52      4.92 o 
   5   7   3        2.84        1.56      5.35 o 
   6   7   3        1.69        3.89      7.59 o 
   7   7   3        0.02        8.48     11.16 o 
   8   7   3       26.23       31.38     14.22 o 
  -9   8   3        0.18       -2.71     15.04 o 
  -8   8   3        0.75        0.27      9.38 o 
  -7   8   3       20.72       20.63      8.54 o 
  -6   8   3       18.27       21.25     11.31 o 
  -5   8   3      115.07      105.87      8.50 o 
  -4   8   3       17.22       26.00      7.90 o 
  -3   8   3       30.26       23.41      5.54 o 
  -2   8   3      122.86       97.39      6.57 o 
  -1   8   3        6.85        5.60      3.56 o 
   0   8   3       60.05       63.33      5.27 o 
   1   8   3       44.24       48.45      4.16 o 
   2   8   3        0.05        0.71      3.40 o 
   3   8   3      146.52      153.83      8.96 o 
   4   8   3        6.35       -1.85      6.00 o 
   5   8   3       80.74       79.29      8.55 o 
   6   8   3        8.44       18.42     10.47 o 
   7   8   3       17.55       16.48     11.88 o 
   8   8   3       15.67       24.63     15.35 o 
  -8   9   3        5.82        9.92     10.60 o 
  -7   9   3       57.68       54.40     10.93 o 
  -6   9   3      113.39      103.19     10.56 o 
  -5   9   3       72.54       68.96      9.07 o 
  -4   9   3      120.69      118.23      8.69 o 
  -3   9   3        0.41        0.22      4.08 o 
  -2   9   3       63.13       57.52      6.71 o 
  -1   9   3        8.64        4.47      3.74 o 
   0   9   3       58.32       55.71      4.92 o 
   1   9   3       44.04       37.88      4.18 o 
   2   9   3       26.16       34.90      5.72 o 
   3   9   3       43.40       35.49     10.07 o 
   4   9   3        0.43        8.35      5.38 o 
   5   9   3        3.16        3.86      8.07 o 
   6   9   3        7.15       13.58      9.50 o 
   7   9   3        0.07       -6.81     11.97 o 
   8   9   3       24.96       29.80     22.77 o 
  -8  10   3        0.26        5.88     11.65 o 
  -7  10   3       15.58        9.88      9.55 o 
  -6  10   3        8.32        0.15      7.91 o 
  -5  10   3       23.46       34.51      7.21 o 
  -4  10   3        0.94       -4.43      5.27 o 
  -3  10   3      154.91      151.75     13.17 o 
  -2  10   3        0.06        2.88      4.26 o 
  -1  10   3        2.07        1.99      3.70 o 
   0  10   3      246.42      223.42      9.40 o 
   1  10   3       92.91       72.30      8.04 o 
   2  10   3        1.00       -3.40      4.20 o 
   3  10   3       14.30        7.40      6.03 o 
   4  10   3       14.28        4.94      7.14 o 
   5  10   3       34.93       38.64      9.78 o 
   6  10   3        0.00       -9.35      9.63 o 
   7  10   3        0.88       -5.39     16.18 o 
  -8  11   3       40.21       46.16     15.84 o 
  -7  11   3       22.81       34.38     11.51 o 
  -6  11   3        0.17        4.78      8.95 o 
  -5  11   3       25.09       18.58      7.26 o 
  -4  11   3        2.92       -2.77      5.72 o 
  -3  11   3       30.90       36.93      6.61 o 
  -2  11   3       33.20       18.66      5.44 o 
  -1  11   3        1.45        1.87      4.57 o 
   0  11   3       36.05       60.67      8.11 o 
   1  11   3       40.44       43.69      6.10 o 
   2  11   3       64.80       58.91      7.65 o 
   3  11   3       73.54       58.08      8.87 o 
   4  11   3        2.54       10.74      8.18 o 
   5  11   3        5.01        6.68      8.99 o 
   6  11   3        1.37       19.45     11.26 o 
   7  11   3        3.63       22.24     15.29 o 
  -7  12   3        0.03        4.15     12.99 o 
  -6  12   3       33.06       21.19     10.50 o 
  -5  12   3       14.37       10.96      9.00 o 
  -4  12   3       25.59       15.02      7.32 o 
  -3  12   3       59.04       56.63      9.25 o 
  -2  12   3       46.50       71.92      7.74 o 
  -1  12   3      324.70      306.72     13.34 o 
   0  12   3       52.54       52.99      7.36 o 
   1  12   3       23.94       25.80      6.85 o 
   2  12   3        7.99        9.56     12.23 o 
   3  12   3       30.39       28.71      9.12 o 
   4  12   3        8.52       16.97      9.74 o 
   5  12   3        0.01       -2.65      9.27 o 
   6  12   3        1.31       -2.26     11.59 o 
  -6  13   3       10.79        7.90     13.00 o 
  -5  13   3        1.15       -3.09      9.11 o 
  -4  13   3       22.65       17.44      8.18 o 
  -3  13   3        6.20       13.14      7.11 o 
  -2  13   3       26.53       19.82      7.01 o 
  -1  13   3        0.17       -3.39      6.48 o 
   0  13   3       21.89       26.05      8.11 o 
   1  13   3       24.10       10.26      6.95 o 
   2  13   3        4.57       -5.01      8.97 o 
   3  13   3        3.79       -9.34      9.34 o 
   4  13   3        5.31        8.26      9.88 o 
   5  13   3        0.20       -5.18     13.63 o 
   6  13   3        2.10        7.16     13.91 o 
  -6  14   3       13.18       12.00     13.75 o 
  -5  14   3       63.76       73.98     12.36 o 
  -4  14   3       37.83       44.05     10.71 o 
  -3  14   3       28.65       25.30      8.91 o 
  -2  14   3        1.65        9.61      8.45 o 
  -1  14   3       11.14       15.90      8.24 o 
   0  14   3        4.44        8.49      8.39 o 
   1  14   3        8.84        8.85      8.47 o 
   2  14   3        5.01       15.58      9.10 o 
   3  14   3        1.04        6.02     10.23 o 
   4  14   3        4.72       -2.56     11.64 o 
   5  14   3       10.36       12.26     13.36 o 
  -5  15   3       21.47       -5.51     12.74 o 
  -4  15   3        0.35       -9.69      9.69 o 
  -3  15   3       36.46       34.57     11.64 o 
  -2  15   3       13.09       19.20      9.72 o 
  -1  15   3        3.61        3.76      8.90 o 
   0  15   3        0.09       -2.43      8.77 o 
   1  15   3        3.03       11.62     10.70 o 
   2  15   3        9.07       16.70     11.03 o 
   3  15   3        2.48       -3.61     10.96 o 
   4  15   3        0.13       15.37     13.17 o 
  -3  16   3        3.91       11.80     11.81 o 
  -2  16   3        7.68        7.87     12.41 o 
  -1  16   3        2.59       15.24     10.78 o 
   0  16   3        3.14       -1.49     12.68 o 
   1  16   3        1.19      -10.97     10.97 o 
   2  16   3        1.20        4.06     13.31 o 
 -10   0   4       27.79       44.42     28.25 o 
  -8   0   4       99.41      138.61     19.34 o 
  -6   0   4       19.96        1.39      9.65 o 
  -4   0   4     2959.80     2866.89     96.76 o 
  -2   0   4     3930.69     4094.54    133.66 o 
   0   0   4       42.31       55.24      4.83 o 
   2   0   4      410.87      446.17     15.74 o 
   4   0   4      785.27      774.99     30.87 o 
   6   0   4        3.51        8.01      7.61 o 
   8   0   4        0.11       -8.14     13.69 o 
 -10   1   4        0.02       13.92     15.03 o 
  -9   1   4       19.31       12.66     10.96 o 
  -8   1   4        0.38       -6.52      8.29 o 
  -7   1   4       15.64       25.14      5.94 o 
  -5   1   4      937.74      992.83     26.87 o 
  -4   1   4      201.17      223.81      8.40 o 
  -3   1   4     1356.27     1423.64     30.23 o 
  -2   1   4      366.86      392.15      9.50 o 
  -1   1   4     1156.59     1215.00     27.24 o 
   0   1   4     1749.02     1718.71     35.21 o 
   1   1   4       35.43       36.45      2.88 o 
   2   1   4     2707.02     2816.05     57.32 o 
   3   1   4       60.44       70.81      4.87 o 
   4   1   4       69.46       63.20     11.70 o 
   5   1   4       17.86       18.27      5.18 o 
   6   1   4       10.39        8.59      6.54 o 
   7   1   4       14.88       30.27      8.16 o 
   8   1   4        1.68        7.62      9.89 o 
   9   1   4        9.67       -0.34     12.08 o 
 -10   2   4       19.80       52.41     16.91 o 
  -9   2   4        0.40       -9.90      9.90 o 
  -8   2   4       77.24       70.43     13.21 o 
  -7   2   4        1.07        9.27      5.82 o 
  -6   2   4      358.61      321.78     12.84 o 
  -5   2   4       76.79       86.73      5.56 o 
  -4   2   4       29.08       35.79      3.67 o 
  -3   2   4      281.38      291.90      8.34 o 
  -2   2   4       82.62       80.35      3.75 o 
  -1   2   4       90.62       80.10      3.92 o 
   0   2   4     1663.85     1650.73     36.35 o 
   1   2   4       31.23       43.74      3.03 o 
   2   2   4      694.89      672.39     16.76 o 
   3   2   4        0.64       -0.74      2.69 o 
   4   2   4      289.32      311.21     11.31 o 
   5   2   4       38.21       42.10      8.19 o 
   6   2   4        0.07        9.11      6.34 o 
   7   2   4        8.30        6.82      7.34 o 
   8   2   4        5.67       -8.48      8.48 o 
   9   2   4        8.42       10.13     12.12 o 
 -10   3   4       31.29       34.25     16.93 o 
  -9   3   4      179.40      162.30     16.79 o 
  -8   3   4        4.56       -4.05      7.92 o 
  -7   3   4      300.22      323.02     24.48 o 
  -6   3   4       98.37       78.91      6.49 o 
  -5   3   4        1.31        4.82      3.16 o 
  -4   3   4       62.56       69.59      4.56 o 
  -3   3   4     1147.75     1154.85     25.20 o 
  -2   3   4     2532.93     2530.91     51.49 o 
  -1   3   4      753.13      781.37     17.12 o 
   0   3   4     3368.97     3461.52     69.01 o 
   1   3   4      382.17      317.07      9.93 o 
   2   3   4        4.62        5.89      2.35 o 
   3   3   4       97.52      108.83      8.52 o 
   4   3   4        2.73       -3.47      3.47 o 
   5   3   4        2.60        4.93      4.58 o 
   6   3   4       23.08       24.45      7.19 o 
   7   3   4        0.42        7.05      8.07 o 
   8   3   4        0.59       13.90      9.02 o 
   9   3   4       11.58       18.77     12.48 o 
 -10   4   4        5.60       28.27     16.45 o 
  -9   4   4       51.02       58.79     14.88 o 
  -8   4   4       32.93       47.81      9.75 o 
  -7   4   4       25.90       24.67      6.79 o 
  -6   4   4        0.18        2.23      4.87 o 
  -5   4   4        4.96        3.34      3.33 o 
  -4   4   4       16.07       16.52      3.20 o 
  -3   4   4        5.26        9.22      2.60 o 
  -2   4   4       87.01       73.29      4.19 o 
  -1   4   4      105.94      102.80      4.06 o 
   0   4   4       31.84       41.96      3.73 o 
   1   4   4      131.20      143.41      8.28 o 
   2   4   4       86.30       66.05      5.94 o 
   3   4   4        1.53        0.39      2.94 o 
   4   4   4      143.24      152.86      7.92 o 
   5   4   4       12.19       18.10      5.99 o 
   6   4   4       14.80       32.81      7.64 o 
   7   4   4       10.04       21.99      9.08 o 
   8   4   4        0.08       -1.50      9.53 o 
   9   4   4        3.05        8.53     12.73 o 
 -10   5   4       36.57       20.89     17.03 o 
  -9   5   4       16.11        5.16     12.17 o 
  -8   5   4       13.15       16.01      8.55 o 
  -7   5   4       25.55       17.75      7.40 o 
  -6   5   4      249.17      240.08     18.36 o 
  -5   5   4       46.03       35.57      5.49 o 
  -4   5   4        0.07        0.13      3.22 o 
  -3   5   4      386.09      408.47     12.11 o 
  -2   5   4      414.15      358.50     11.02 o 
  -1   5   4      222.39      206.65      6.44 o 
   0   5   4       72.02       73.55      4.38 o 
   1   5   4       24.23       29.30      2.95 o 
   2   5   4      138.46      146.85      6.44 o 
   3   5   4       48.57       53.43      6.94 o 
   4   5   4       29.90       20.50      5.16 o 
   5   5   4      235.87      215.51     13.23 o 
   6   5   4       34.55       35.73      9.11 o 
   7   5   4        0.05       -7.06      8.82 o 
   8   5   4        6.12       -2.72     10.11 o 
  -9   6   4        2.58      -12.28     12.50 o 
  -8   6   4       69.33       81.79     11.44 o 
  -7   6   4        0.23       -7.18      7.18 o 
  -6   6   4      327.62      372.34     15.68 o 
  -5   6   4      160.51      192.13     10.51 o 
  -4   6   4      691.77      633.26     19.23 o 
  -3   6   4      601.92      610.00     16.33 o 
  -2   6   4        1.03       -0.38      2.55 o 
  -1   6   4        5.31        9.98      2.32 o 
   0   6   4       19.07       21.34      4.01 o 
   1   6   4      103.28       92.84      4.78 o 
   2   6   4      496.03      451.08     17.94 o 
   3   6   4       62.14       59.11      5.93 o 
   4   6   4       17.08       22.47      5.17 o 
   5   6   4       79.07       72.31      7.89 o 
   6   6   4       16.55        4.09      7.22 o 
   7   6   4        8.92        2.91      9.08 o 
   8   6   4        4.11       -7.79     10.99 o 
  -9   7   4        0.50       11.68     15.39 o 
  -8   7   4        0.79        3.67     10.29 o 
  -7   7   4       19.31        4.97      7.75 o 
  -6   7   4      284.01      308.82     14.70 o 
  -5   7   4      846.36      825.79     24.76 o 
  -4   7   4        1.53       -0.12      4.04 o 
  -3   7   4       89.77       98.14      6.41 o 
  -2   7   4      609.60      570.34     15.44 o 
  -1   7   4        8.46        2.80      3.52 o 
   0   7   4       26.57       23.75      3.20 o 
   1   7   4       11.37        3.63      2.67 o 
   2   7   4      110.42      124.72      6.08 o 
   3   7   4      607.74      555.92     17.94 o 
   4   7   4      132.30      127.00      9.79 o 
   5   7   4        0.15        0.82      5.93 o 
   6   7   4       47.95       50.15      9.67 o 
   7   7   4       15.57        2.84      9.60 o 
   8   7   4        0.05        1.45     14.21 o 
  -9   8   4        0.15      -12.56     12.56 o 
  -8   8   4        3.02        7.12     10.81 o 
  -7   8   4       10.63        8.97      8.11 o 
  -6   8   4       35.32       21.45      6.71 o 
  -5   8   4      105.64      109.72      9.12 o 
  -4   8   4      739.03      702.88     21.55 o 
  -3   8   4        0.08        4.14      4.04 o 
  -2   8   4      150.68      152.63      7.35 o 
  -1   8   4        8.74        6.43      3.16 o 
   0   8   4        0.74        1.79      3.07 o 
   1   8   4       55.46       76.52      7.98 o 
   2   8   4       40.02       41.22      4.73 o 
   3   8   4      243.25      215.88     10.81 o 
   4   8   4      207.05      167.97     10.42 o 
   5   8   4        0.23        7.92      6.75 o 
   6   8   4        1.45        0.62     10.29 o 
   7   8   4        0.00      -11.56     12.05 o 
   8   8   4        0.95       12.12     15.14 o 
  -8   9   4       17.40       13.04     14.78 o 
  -7   9   4        3.93        8.11      9.84 o 
  -6   9   4       58.95       58.67      9.40 o 
  -5   9   4      308.93      294.65     14.59 o 
  -4   9   4      542.86      532.28     18.49 o 
  -3   9   4      463.03      454.87     16.14 o 
  -2   9   4        9.30       12.38      4.85 o 
  -1   9   4       92.62      105.69      8.04 o 
   0   9   4      272.75      257.03     10.98 o 
   1   9   4       32.61       20.37      4.43 o 
   2   9   4       87.31       72.80      6.04 o 
   3   9   4      158.56      169.95     11.00 o 
   4   9   4       62.38       58.13      7.53 o 
   5   9   4        8.65       15.83      8.54 o 
   6   9   4        2.39        4.24     11.60 o 
   7   9   4        0.29       -7.85     12.90 o 
  -8  10   4       20.01       42.39     13.65 o 
  -7  10   4        0.87        1.95     10.69 o 
  -6  10   4       13.58       23.27      9.89 o 
  -5  10   4       26.23       14.03      7.03 o 
  -4  10   4       41.09       41.71      7.13 o 
  -3  10   4      636.50      607.84     19.78 o 
  -2  10   4       11.31       15.11      4.94 o 
  -1  10   4      406.14      431.39     18.44 o 
   0  10   4       58.59       44.35      7.88 o 
   1  10   4      444.23      410.76     14.72 o 
   2  10   4      206.97      183.29     11.08 o 
   3  10   4        5.93        1.62      5.47 o 
   4  10   4        1.54       -3.59      7.09 o 
   5  10   4        0.21       -4.68      8.35 o 
   6  10   4        5.49       12.74     11.86 o 
   7  10   4        0.00        2.80     14.15 o 
  -8  11   4        1.00       15.56     14.48 o 
  -7  11   4        2.21       -3.69     20.06 o 
  -6  11   4        2.30       -9.14      9.14 o 
  -5  11   4       15.06       15.06      7.70 o 
  -4  11   4        1.02        4.38      6.43 o 
  -3  11   4      340.46      307.45     17.16 o 
  -2  11   4      300.96      299.02     15.21 o 
  -1  11   4      143.55      157.06     10.65 o 
   0  11   4        8.41       11.00      5.02 o 
   1  11   4      172.48      155.91     10.90 o 
   2  11   4       25.13       42.42      7.18 o 
   3  11   4        0.69       10.32      7.69 o 
   4  11   4        0.05       10.93      8.68 o 
   5  11   4        4.89       -3.28     11.00 o 
   6  11   4        0.67        5.57     13.32 o 
  -7  12   4       72.68      105.14     16.80 o 
  -6  12   4        1.18       -8.61     10.59 o 
  -5  12   4        4.16      -11.89     11.89 o 
  -4  12   4        1.38        2.21      6.61 o 
  -3  12   4      123.52       89.19     14.27 o 
  -2  12   4       64.05       74.58     11.88 o 
  -1  12   4      122.54      117.25      8.71 o 
   0  12   4        0.60        7.95      5.95 o 
   1  12   4       35.05       32.47      6.82 o 
   2  12   4       42.38       41.63      9.50 o 
   3  12   4        7.61        8.56      9.09 o 
   4  12   4        8.42        0.85     10.00 o 
   5  12   4       19.02        8.41     12.20 o 
   6  12   4        0.68       16.18     14.54 o 
  -6  13   4        8.69       31.63     18.57 o 
  -5  13   4       37.86       59.66     14.47 o 
  -4  13   4       10.62        9.26      8.86 o 
  -3  13   4      112.61      119.74     10.68 o 
  -2  13   4      198.73      218.36     13.37 o 
  -1  13   4        0.65       -7.46      9.68 o 
   0  13   4      102.11      114.68     11.30 o 
   1  13   4       10.81       16.62      7.49 o 
   2  13   4        2.70       11.53      8.22 o 
   3  13   4        3.62        0.30      9.46 o 
   4  13   4        6.40      -12.45     12.98 o 
   5  13   4        1.75      -11.02     12.87 o 
  -6  14   4       16.51       20.59     14.22 o 
  -5  14   4       55.68       65.62     14.79 o 
  -4  14   4       16.87       20.10     10.47 o 
  -3  14   4       72.92       81.37     11.72 o 
  -2  14   4       17.10       34.25      9.13 o 
  -1  14   4       11.21       10.75      8.69 o 
   0  14   4        1.78       -0.59      8.05 o 
   1  14   4       12.89       20.81      9.32 o 
   2  14   4       32.67       33.36     11.49 o 
   3  14   4       28.78       17.70     10.98 o 
   4  14   4        1.21       11.24     12.56 o 
  -4  15   4      168.29      218.96     17.80 o 
  -3  15   4        0.20      -10.64     10.64 o 
  -2  15   4        0.46       10.30     12.03 o 
  -1  15   4        0.01        7.02     10.08 o 
   0  15   4       25.98       21.70     10.64 o 
   1  15   4        0.35        3.11     10.20 o 
   2  15   4       62.41       72.14     15.36 o 
   3  15   4        7.71        1.82     11.48 o 
  -3  16   4        0.54      -13.16     13.77 o 
  -2  16   4       18.26       31.84     14.19 o 
  -1  16   4        7.58       12.09     17.96 o 
   0  16   4        2.07      -10.57     11.09 o 
   1  16   4        6.87       -1.77     11.69 o 
   2  16   4        0.41      -12.83     12.83 o 
  -9   0   5        4.05       20.04     15.68 o 
  -7   0   5       26.69        4.66      7.23 o 
  -5   0   5      769.92      689.55     30.01 o 
  -3   0   5     2106.68     2344.05     79.09 o 
  -1   0   5       85.08       71.12      5.01 o 
   1   0   5      154.82      141.22      7.70 o 
   3   0   5      351.04      385.32     16.09 o 
   5   0   5       41.66       28.93      8.53 o 
   7   0   5       26.26       57.49     15.53 o 
 -10   1   5        1.79       13.22     29.02 o 
  -9   1   5       73.80       85.91     19.12 o 
  -8   1   5       16.60       15.34      6.82 o 
  -7   1   5      154.99      140.24      9.33 o 
  -6   1   5      303.30      307.11     11.93 o 
  -5   1   5      403.90      407.87     18.04 o 
  -4   1   5       54.09       62.00      4.83 o 
  -3   1   5     2358.26     2379.61     49.05 o 
  -2   1   5     1284.05     1413.11     32.17 o 
  -1   1   5      665.67      572.15     15.52 o 
   0   1   5      386.75      387.63      9.74 o 
   1   1   5     2141.96     2154.54     44.36 o 
   2   1   5      202.73      184.58      6.68 o 
   3   1   5      593.46      585.65     15.77 o 
   4   1   5      328.13      334.21     12.91 o 
   5   1   5       37.01       23.97      5.55 o 
   6   1   5        0.45       -5.60      5.60 o 
   7   1   5        2.57        9.57      8.24 o 
   8   1   5        1.98        0.70     10.54 o 
 -10   2   5       76.36       94.84     29.98 o 
  -9   2   5      115.72      138.18     17.74 o 
  -8   2   5        1.64       -4.27      7.43 o 
  -7   2   5       10.24       16.11      6.69 o 
  -6   2   5      373.32      384.88     14.16 o 
  -5   2   5      101.01      113.29      6.32 o 
  -4   2   5     1191.59     1227.15     29.04 o 
  -3   2   5       60.39       84.76      4.41 o 
  -2   2   5       68.03       74.31      4.17 o 
  -1   2   5      220.76      256.79     10.52 o 
   0   2   5      615.92      701.39     18.63 o 
   1   2   5     3800.08     3977.07     79.92 o 
   2   2   5      419.22      461.37     11.75 o 
   3   2   5        0.16        5.54      3.12 o 
   4   2   5      135.16      165.11      9.17 o 
   5   2   5        2.78       -2.68      4.51 o 
   6   2   5       36.85       54.09      8.79 o 
   7   2   5      127.94      154.63     13.83 o 
   8   2   5       39.03       34.94     10.99 o 
 -10   3   5       16.37       33.77     18.98 o 
  -9   3   5       63.67       83.71     16.09 o 
  -8   3   5       26.38       42.00     12.49 o 
  -7   3   5       40.02       26.60      6.70 o 
  -6   3   5        1.33        1.56      4.42 o 
  -5   3   5       27.11       33.99      4.30 o 
  -4   3   5       26.30       25.34      3.61 o 
  -3   3   5      201.42      195.54      6.77 o 
  -2   3   5        0.13        1.63      1.82 o 
  -1   3   5      532.80      569.91     13.25 o 
   0   3   5      410.46      373.56      9.62 o 
   1   3   5       85.09       91.25      4.66 o 
   2   3   5        1.92        0.99      2.50 o 
   3   3   5       41.13       52.32      4.99 o 
   4   3   5      312.85      294.38     12.28 o 
   5   3   5       16.43       27.14      5.97 o 
   6   3   5      185.37      227.28     14.83 o 
   7   3   5      129.04      161.99     26.26 o 
   8   3   5       58.75       56.19     12.27 o 
 -10   4   5        0.80       -2.47     15.59 o 
  -9   4   5       73.62       63.84     15.14 o 
  -8   4   5      457.43      465.74     24.43 o 
  -7   4   5      149.20      171.18     12.39 o 
  -6   4   5      165.24      135.96      9.40 o 
  -5   4   5       26.46       21.49      4.58 o 
  -4   4   5      117.57      131.78      7.04 o 
  -3   4   5       49.43       41.18      3.50 o 
  -2   4   5       60.91       70.24      4.12 o 
  -1   4   5    11312.86    12156.07    256.48 o 
   0   4   5      515.62      488.19     11.96 o 
   1   4   5      177.72      183.09      7.85 o 
   2   4   5       23.30       29.02      3.50 o 
   3   4   5       29.35       34.52      4.34 o 
   4   4   5       18.11       25.43      4.81 o 
   5   4   5        0.12       -5.69      5.69 o 
   6   4   5      144.60      131.25     14.09 o 
   7   4   5      193.68      223.04     20.07 o 
   8   4   5       15.88        5.75      9.82 o 
  -9   5   5        6.13        9.57     11.99 o 
  -8   5   5       96.29       97.71     15.24 o 
  -7   5   5      604.56      571.29     40.88 o 
  -6   5   5       39.32       54.74      7.25 o 
  -5   5   5      279.77      268.74     12.12 o 
  -4   5   5      637.95      616.63     17.00 o 
  -3   5   5       47.01       40.69      4.17 o 
  -2   5   5      747.27      781.02     17.90 o 
  -1   5   5      176.28      190.45      6.38 o 
   0   5   5      775.38      838.07     20.15 o 
   1   5   5      298.78      320.18     10.18 o 
   2   5   5      851.27      810.53     19.13 o 
   3   5   5        2.02       12.74      4.02 o 
   4   5   5      204.60      207.38     11.08 o 
   5   5   5      265.86      266.64     19.50 o 
   6   5   5      117.16      105.38     13.50 o 
   7   5   5        0.22       -2.35     11.07 o 
   8   5   5       37.57       52.00     13.02 o 
  -9   6   5       15.92       22.33     12.91 o 
  -8   6   5       15.79       -9.95      9.95 o 
  -7   6   5      361.93      396.87     19.54 o 
  -6   6   5       24.26       19.85      7.26 o 
  -5   6   5       11.84       10.09      6.06 o 
  -4   6   5       51.42       55.32      6.01 o 
  -3   6   5      278.92      254.17     11.61 o 
  -2   6   5      451.72      452.52     17.38 o 
  -1   6   5       20.37       22.08      2.85 o 
   0   6   5       55.63       49.86      5.70 o 
   1   6   5      969.99      940.53     21.50 o 
   2   6   5        6.48        8.50      3.40 o 
   3   6   5      206.19      225.64     13.61 o 
   4   6   5      259.14      268.08     12.87 o 
   5   6   5      502.78      498.58     29.22 o 
   6   6   5       64.40       36.54      9.05 o 
   7   6   5        3.21        2.95      9.52 o 
   8   6   5        3.94       -0.75     11.80 o 
  -9   7   5       18.53        2.86     12.50 o 
  -8   7   5        6.70        1.00     10.10 o 
  -7   7   5        4.61       -7.71      9.27 o 
  -6   7   5      413.78      438.35     19.97 o 
  -5   7   5      197.42      207.32     12.80 o 
  -4   7   5      723.67      686.05     21.04 o 
  -3   7   5       38.07       38.13      4.61 o 
  -2   7   5      263.94      280.30     10.55 o 
  -1   7   5       55.14       57.45      4.43 o 
   0   7   5       34.27       37.49      4.14 o 
   1   7   5      215.37      184.94      8.44 o 
   2   7   5      995.56      933.84     25.37 o 
   3   7   5      147.58      169.27      9.76 o 
   4   7   5      206.60      172.96     13.90 o 
   5   7   5       73.95       58.00      9.41 o 
   6   7   5        0.19        4.29      8.46 o 
   7   7   5        0.00       -1.53     10.18 o 
   8   7   5        1.74      -13.91     14.91 o 
  -9   8   5        5.43       -0.84     13.20 o 
  -8   8   5       10.52       10.25     12.07 o 
  -7   8   5        3.72       -7.07      9.07 o 
  -6   8   5        3.38        0.77      7.23 o 
  -5   8   5      762.27      764.65     42.87 o 
  -4   8   5      206.37      229.86     11.72 o 
  -3   8   5      993.99      935.40     26.14 o 
  -2   8   5       21.30       26.26      4.25 o 
  -1   8   5       32.01       42.52      4.52 o 
   0   8   5       19.09       19.05      3.79 o 
   1   8   5      656.89      635.48     16.07 o 
   2   8   5      396.61      379.24     16.81 o 
   3   8   5      195.04      154.95     11.81 o 
   4   8   5       12.25        6.19      6.14 o 
   5   8   5       21.33       32.59      8.48 o 
   6   8   5        9.30        8.33      9.23 o 
   7   8   5        4.16       12.45     13.96 o 
  -8   9   5        1.93        6.44     12.15 o 
  -7   9   5        0.18       14.66     10.25 o 
  -6   9   5        4.10        4.45      9.48 o 
  -5   9   5       49.25       62.82      8.92 o 
  -4   9   5       54.11       75.97     16.08 o 
  -3   9   5      122.76      114.80     10.25 o 
  -2   9   5      256.53      237.34     11.50 o 
  -1   9   5        0.12        2.79      3.61 o 
   0   9   5       69.27       87.04      8.37 o 
   1   9   5      777.02      851.95     24.22 o 
   2   9   5      268.89      286.30     12.63 o 
   3   9   5      288.15      284.14     14.59 o 
   4   9   5       62.91       57.64      8.02 o 
   5   9   5       90.68       92.13     10.43 o 
   6   9   5       11.23        2.07     12.24 o 
   7   9   5        0.00        6.35     14.58 o 
  -8  10   5        0.24        4.97     13.23 o 
  -7  10   5       41.61       39.27     12.79 o 
  -6  10   5       21.38       40.25     10.07 o 
  -5  10   5       98.82      110.97     11.42 o 
  -4  10   5       13.10       19.42      6.95 o 
  -3  10   5       45.02       51.31     11.94 o 
  -2  10   5     1026.02      987.64     27.81 o 
  -1  10   5      618.06      669.07     20.12 o 
   0  10   5      442.51      439.33     14.29 o 
   1  10   5       50.08       52.06      9.28 o 
   2  10   5       13.33       24.15      6.38 o 
   3  10   5       72.56       69.01      8.16 o 
   4  10   5        0.53       -6.50      6.50 o 
   5  10   5       47.94       39.12     10.88 o 
   6  10   5       12.23       31.66     14.40 o 
  -7  11   5       17.61       27.92     12.44 o 
  -6  11   5       10.38       16.17      9.65 o 
  -5  11   5        0.29        5.19      8.16 o 
  -4  11   5       20.12       20.13      7.84 o 
  -3  11   5        0.86       -6.19      6.19 o 
  -2  11   5      535.36      523.07     20.58 o 
  -1  11   5       40.99       32.91      6.39 o 
   0  11   5      331.50      318.21     13.49 o 
   1  11   5        0.68       -1.21      4.93 o 
   2  11   5      143.08      124.40     11.55 o 
   3  11   5       42.42       49.58     10.08 o 
   4  11   5        7.16       11.36     10.41 o 
   5  11   5        0.26        3.05     10.54 o 
   6  11   5       52.16       44.14     18.84 o 
  -7  12   5        0.08        6.88     13.06 o 
  -6  12   5       15.39        8.28     10.84 o 
  -5  12   5        1.12       17.23     21.27 o 
  -4  12   5        2.11       -2.29      7.95 o 
  -3  12   5        5.18       -0.34      7.38 o 
  -2  12   5       82.98       80.06      9.73 o 
  -1  12   5     1024.88     1045.69     32.80 o 
   0  12   5      614.64      670.30     24.25 o 
   1  12   5        0.02       -5.71      5.71 o 
   2  12   5       13.79       -2.69      8.04 o 
   3  12   5        0.31       -3.00      9.26 o 
   4  12   5        0.19        1.13     10.79 o 
   5  12   5        0.15        1.39     12.48 o 
  -6  13   5       13.36       35.79     13.23 o 
  -5  13   5        5.35        7.85     10.12 o 
  -4  13   5       32.39       46.99     10.58 o 
  -3  13   5       11.68       21.39      9.94 o 
  -2  13   5      172.87      180.64     13.51 o 
  -1  13   5       11.95       12.63      8.29 o 
   0  13   5      310.74      353.55     23.84 o 
   1  13   5       59.01       70.02     10.82 o 
   2  13   5       49.51       78.96     11.99 o 
   3  13   5        3.61       -1.79     11.55 o 
   4  13   5        8.20        5.40     12.19 o 
   5  13   5        5.90        9.10     15.11 o 
  -5  14   5       72.03       91.03     14.13 o 
  -4  14   5       27.85       25.99     17.94 o 
  -3  14   5       63.18       74.45     11.37 o 
  -2  14   5       82.81      108.15     13.71 o 
  -1  14   5        4.13        0.02     11.25 o 
   0  14   5       45.16       51.70     13.58 o 
   1  14   5      216.55      203.31     17.91 o 
   2  14   5        0.04       -5.06     10.00 o 
   3  14   5       64.74      129.17     29.40 o 
   4  14   5        7.97      -13.83     19.47 o 
  -4  15   5        0.78       -5.73     11.00 o 
  -3  15   5       80.13       80.49     16.45 o 
  -2  15   5        4.99        2.49     18.76 o 
  -1  15   5       13.81       12.44     13.01 o 
   0  15   5        0.32       15.20     12.78 o 
   1  15   5       41.15       24.35     18.09 o 
   2  15   5        7.73       20.46     17.70 o 
   3  15   5        5.96        9.64     14.17 o 
  -2  16   5        2.82       -4.28     20.91 o 
  -1  16   5        5.40       24.99     15.08 o 
   0  16   5        1.61       19.59     16.48 o 
   1  16   5       16.93       52.49     19.85 o 
  -8   0   6        3.36       -4.12     10.60 o 
  -6   0   6      246.26      244.77     22.15 o 
  -4   0   6      465.64      482.26     21.09 o 
  -2   0   6      411.04      477.09     20.29 o 
   0   0   6      628.45      699.69     22.81 o 
   2   0   6     1658.28     1755.57     52.83 o 
   4   0   6       27.97       27.49     11.60 o 
   6   0   6       27.56       38.00     10.81 o 
   8   0   6       16.84       21.30     16.94 o 
  -9   1   6        0.16      -12.45     20.72 o 
  -8   1   6        4.12       -2.60      9.57 o 
  -7   1   6        9.07       11.14      5.94 o 
  -6   1   6        0.26        4.88      4.62 o 
  -5   1   6      179.61      197.42     10.33 o 
  -4   1   6      226.02      224.46      8.04 o 
  -3   1   6       56.93       62.30      4.69 o 
  -2   1   6      371.61      318.62     12.20 o 
  -1   1   6      330.83      334.45     10.67 o 
   0   1   6       36.02       36.03      3.18 o 
   1   1   6      586.52      546.88     13.45 o 
   2   1   6      378.28      370.72     10.54 o 
   3   1   6      862.88      821.19     23.00 o 
   4   1   6      129.62      156.35      9.23 o 
   5   1   6        2.89        1.97      5.45 o 
   6   1   6       33.65       22.01      7.03 o 
   7   1   6       11.51        5.09      8.35 o 
   8   1   6       15.15       21.40     12.37 o 
 -10   2   6        4.55      -25.02     25.02 o 
  -9   2   6        0.44       -5.11     13.67 o 
  -8   2   6        8.83        2.43      7.86 o 
  -7   2   6        0.16       -2.10      6.68 o 
  -6   2   6       72.42       73.59      7.07 o 
  -5   2   6       34.52       36.01      4.99 o 
  -4   2   6      128.05      142.54      7.95 o 
  -3   2   6      466.49      495.47     12.47 o 
  -2   2   6      342.15      358.77     12.10 o 
  -1   2   6        0.03        6.90      2.43 o 
   0   2   6       33.32       33.28      3.58 o 
   1   2   6      226.58      237.74      7.87 o 
   2   2   6       11.77       16.26      3.27 o 
   3   2   6       38.25       47.17      4.88 o 
   4   2   6      208.71      204.60     11.85 o 
   5   2   6       58.76       60.94      7.37 o 
   6   2   6       31.42       43.24      8.92 o 
   7   2   6       49.53       52.66     10.76 o 
   8   2   6        2.17        2.12     11.78 o 
  -9   3   6        7.44       -8.63     17.00 o 
  -8   3   6        6.87       11.24      8.55 o 
  -7   3   6       21.89       14.14      7.44 o 
  -6   3   6       17.61       15.30      5.42 o 
  -5   3   6       11.93       17.25      4.74 o 
  -4   3   6       77.34       74.62      5.59 o 
  -3   3   6      125.33      147.72      6.66 o 
  -2   3   6      764.98      815.70     20.19 o 
  -1   3   6        8.32       12.21      2.72 o 
   0   3   6     1002.87     1025.07     24.44 o 
   1   3   6      249.99      311.93     10.14 o 
   2   3   6       63.27       66.21      4.87 o 
   3   3   6        4.76       -2.14      3.58 o 
   4   3   6       98.57      100.59      7.97 o 
   5   3   6      256.39      298.41     15.66 o 
   6   3   6       82.16       94.69     10.82 o 
   7   3   6       20.73        4.64      8.91 o 
   8   3   6       19.29       13.35     10.85 o 
  -9   4   6        1.02       -0.44     12.01 o 
  -8   4   6        6.36       15.16     10.05 o 
  -7   4   6       11.04        6.69      7.23 o 
  -6   4   6        3.09        3.00      6.12 o 
  -5   4   6       10.81        4.39      4.49 o 
  -4   4   6      424.80      414.65     14.58 o 
  -3   4   6       15.45       13.65      3.47 o 
  -2   4   6        5.89        5.93      2.61 o 
  -1   4   6       74.26       64.74      3.65 o 
   0   4   6       22.47       21.99      3.05 o 
   1   4   6      111.87      109.72      5.92 o 
   2   4   6       91.39       91.61      5.97 o 
   3   4   6       28.66       21.18      4.57 o 
   4   4   6        0.00        1.96      6.07 o 
   5   4   6       89.31      121.22     10.89 o 
   6   4   6       19.75       31.04      8.98 o 
   7   4   6       32.48       16.34     14.92 o 
   8   4   6        0.25       -2.98     11.28 o 
  -9   5   6        0.94       -6.96     11.92 o 
  -8   5   6        4.34        1.99     10.15 o 
  -7   5   6       28.75       52.42      9.13 o 
  -6   5   6       18.41       24.38      7.00 o 
  -5   5   6        9.20        9.77      6.62 o 
  -4   5   6        4.95        2.15      4.32 o 
  -3   5   6        0.00        3.89      3.58 o 
  -2   5   6      187.19      213.86     10.42 o 
  -1   5   6       60.21       70.27      4.07 o 
   0   5   6       76.17       81.36      4.71 o 
   1   5   6      401.97      433.99     12.57 o 
   2   5   6        1.44       -1.70      3.34 o 
   3   5   6       40.65       41.26      6.42 o 
   4   5   6      194.32      215.10     15.65 o 
   5   5   6      183.18      212.13     19.26 o 
   6   5   6       73.38       74.74     12.79 o 
   7   5   6        1.59        6.21     10.54 o 
   8   5   6       42.33       42.04     13.20 o 
  -9   6   6        0.63       -3.52     11.39 o 
  -8   6   6        1.08       -9.39      9.39 o 
  -7   6   6        1.13        3.44      8.09 o 
  -6   6   6      131.73      129.85     11.54 o 
  -5   6   6      124.67      100.04     11.43 o 
  -4   6   6       24.77       33.52      5.49 o 
  -3   6   6      252.08      235.70     14.97 o 
  -2   6   6        1.33        1.86      3.47 o 
  -1   6   6        8.00        8.09      4.03 o 
   0   6   6        3.69        6.64      2.91 o 
   1   6   6      123.46      117.93      6.09 o 
   2   6   6      411.28      421.29     16.09 o 
   3   6   6       68.60       84.33     10.31 o 
   4   6   6      242.24      257.01     14.48 o 
   5   6   6       25.78       32.10      8.32 o 
   6   6   6       38.57       49.70     10.32 o 
   7   6   6        4.22       -9.98      9.98 o 
  -9   7   6        7.40       11.40     13.29 o 
  -8   7   6        0.17        1.92     10.75 o 
  -7   7   6        8.92       16.78     10.09 o 
  -6   7   6      126.02      122.18     16.97 o 
  -5   7   6      323.48      278.96     15.41 o 
  -4   7   6       20.93       25.73      6.20 o 
  -3   7   6        0.66       -2.22      6.21 o 
  -2   7   6        0.01       -0.71      4.21 o 
  -1   7   6      134.61      146.78      8.21 o 
   0   7   6       30.88       39.66      5.59 o 
   1   7   6       38.51       45.80      4.59 o 
   2   7   6        0.55        0.79      3.96 o 
   3   7   6     1017.09      994.77     31.10 o 
   4   7   6      126.43      112.43     13.28 o 
   5   7   6        5.20        2.27      8.20 o 
   6   7   6        1.47        0.08      9.09 o 
   7   7   6        4.70        6.50     10.96 o 
  -9   8   6        1.30       -5.73     12.91 o 
  -8   8   6       16.42       22.71     12.20 o 
  -7   8   6       33.21       28.15     10.11 o 
  -6   8   6        1.75       12.05      8.11 o 
  -5   8   6       47.19       63.35      8.84 o 
  -4   8   6      431.37      447.03     25.21 o 
  -3   8   6       61.62       55.92      7.96 o 
  -2   8   6        5.70       11.63      4.46 o 
  -1   8   6        8.26        5.18      4.20 o 
   0   8   6      140.96      110.68      9.68 o 
   1   8   6        1.12        1.29      3.81 o 
   2   8   6      157.45      150.71     11.75 o 
   3   8   6       25.14       25.98      8.23 o 
   4   8   6       56.73       64.47      8.47 o 
   5   8   6        0.68        1.23      8.35 o 
   6   8   6       23.58       35.73     10.90 o 
   7   8   6        0.22       -1.44     14.67 o 
  -8   9   6        2.05       -1.99     12.37 o 
  -7   9   6       18.44       28.05     11.48 o 
  -6   9   6       27.07       28.10      9.36 o 
  -5   9   6      137.24      130.19     11.90 o 
  -4   9   6      310.61      294.42     15.87 o 
  -3   9   6      329.23      315.22     17.12 o 
  -2   9   6       27.67       19.17      6.06 o 
  -1   9   6      139.71      144.34      8.95 o 
   0   9   6       26.20       32.81      5.60 o 
   1   9   6       84.20       91.99      7.24 o 
   2   9   6      119.60      131.46      9.92 o 
   3   9   6      287.77      248.80     19.37 o 
   4   9   6       72.12       65.28      8.97 o 
   5   9   6        0.12       -5.39      9.33 o 
   6   9   6        5.89       13.83     13.53 o 
  -8  10   6        0.64       -8.90     12.29 o 
  -7  10   6        0.51       -6.34     10.17 o 
  -6  10   6        1.31       -8.19      8.19 o 
  -5  10   6       32.67       43.76     11.92 o 
  -4  10   6       15.37       18.14      7.45 o 
  -3  10   6      349.85      387.30     18.01 o 
  -2  10   6        8.33       14.42      6.62 o 
  -1  10   6      117.47       95.63     10.05 o 
   0  10   6       30.82       29.16      7.50 o 
   1  10   6       79.14       78.51     12.42 o 
   2  10   6       40.16       33.42      7.14 o 
   3  10   6        3.51       10.56      7.36 o 
   4  10   6       10.72       24.04      8.13 o 
   5  10   6        8.69        0.58     11.36 o 
   6  10   6        0.27       -1.56     14.23 o 
  -7  11   6       10.05        7.10     13.27 o 
  -6  11   6        3.76       17.99      9.73 o 
  -5  11   6       25.99       16.56      8.97 o 
  -4  11   6       10.71       12.72      8.25 o 
  -3  11   6       39.36       32.10      7.79 o 
  -2  11   6      179.89      209.25     13.57 o 
  -1  11   6       91.96       97.19     14.54 o 
   0  11   6      191.20      164.76     11.70 o 
   1  11   6      249.99      213.60     14.76 o 
   2  11   6        0.57       -0.93      6.42 o 
   3  11   6       12.25       18.30      7.54 o 
   4  11   6        1.89       -3.16     10.03 o 
   5  11   6        6.03      -14.63     14.63 o 
  -7  12   6       14.04        1.71     13.45 o 
  -6  12   6        0.58      -11.61     14.40 o 
  -5  12   6        3.45        0.75      9.64 o 
  -4  12   6       45.62       64.69     10.75 o 
  -3  12   6        6.81        7.92      8.30 o 
  -2  12   6        0.80       10.16      7.58 o 
  -1  12   6       39.77       24.97      8.96 o 
   0  12   6      117.14      140.05     11.62 o 
   1  12   6      119.29      162.10     13.76 o 
   2  12   6        0.40        5.99      9.97 o 
   3  12   6        0.04        6.93      9.94 o 
   4  12   6        0.30       -0.99     11.68 o 
   5  12   6       45.46       71.22     19.18 o 
  -6  13   6       10.86        4.89     12.84 o 
  -5  13   6        0.20       -1.58      9.72 o 
  -4  13   6       13.99       26.79     10.00 o 
  -3  13   6       62.53       64.99     11.55 o 
  -2  13   6       18.66       17.12      8.81 o 
  -1  13   6        0.88        8.29     10.20 o 
   0  13   6       58.80       68.79     10.95 o 
   1  13   6       51.55       43.01     12.98 o 
   2  13   6       87.11       96.59     16.57 o 
   3  13   6        0.01        1.03     13.60 o 
   4  13   6       10.73       25.05     15.84 o 
  -5  14   6        7.37       17.78     12.29 o 
  -4  14   6        2.23        3.81     10.38 o 
  -3  14   6       16.08       31.19     10.67 o 
  -2  14   6       16.67       -0.51     10.05 o 
  -1  14   6        0.08       -6.79      9.94 o 
   0  14   6        6.34        5.24     13.07 o 
   1  14   6       21.39       32.37     16.01 o 
   2  14   6       83.33       59.10     16.06 o 
   3  14   6       60.95       70.95     18.44 o 
  -4  15   6       47.12       52.02     13.53 o 
  -3  15   6        3.25        4.02     11.97 o 
  -2  15   6        4.22        4.77     11.61 o 
  -1  15   6        2.18       11.66     13.77 o 
   0  15   6        1.32      -12.57     14.33 o 
   1  15   6        0.04        0.83     15.76 o 
   2  15   6      121.08      113.05     23.43 o 
  -9   0   7        7.52       -0.77     25.79 o 
  -7   0   7        0.14        7.57      9.20 o 
  -5   0   7       33.29        9.72     20.77 o 
  -3   0   7       27.08       23.22      6.37 o 
  -1   0   7      508.35      491.62     17.27 o 
   1   0   7      118.91      152.60      9.42 o 
   3   0   7       14.02       18.41      7.08 o 
   5   0   7       23.82       30.18     10.58 o 
   7   0   7       17.17       -9.60     12.76 o 
  -9   1   7        1.66      -15.74     15.74 o 
  -8   1   7        0.12        4.80     10.23 o 
  -7   1   7        0.08       -6.52      6.52 o 
  -6   1   7       14.30       22.72      6.31 o 
  -5   1   7      103.94      128.61     11.49 o 
  -4   1   7       20.82       18.98      4.54 o 
  -3   1   7      303.80      287.50     10.11 o 
  -2   1   7        9.52        7.02      3.70 o 
  -1   1   7       30.64       37.09      5.52 o 
   0   1   7      213.74      195.64      6.97 o 
   1   1   7      293.27      299.19      9.43 o 
   2   1   7       86.12      103.40      5.96 o 
   3   1   7      235.63      190.03      9.88 o 
   4   1   7       11.43        8.62      5.16 o 
   5   1   7        3.57       -3.02      5.92 o 
   6   1   7        0.17        5.90      7.38 o 
   7   1   7       29.66       35.35     10.48 o 
   8   1   7       18.00        9.53     12.89 o 
 -10   2   7        0.22      -18.60     30.95 o 
  -9   2   7       16.25       23.85     15.23 o 
  -8   2   7        0.93        9.73     17.93 o 
  -7   2   7        4.39       -2.15      8.51 o 
  -6   2   7        4.60        6.31      6.60 o 
  -5   2   7       19.27       11.82      5.06 o 
  -4   2   7      189.51      198.52      8.68 o 
  -3   2   7       54.65       55.31      4.53 o 
  -2   2   7       24.23       24.09      3.44 o 
  -1   2   7      706.27      680.90     17.49 o 
   0   2   7       28.09       34.66      3.93 o 
   1   2   7      134.05      128.24      6.17 o 
   2   2   7       65.16       78.15      5.63 o 
   3   2   7       27.43       29.56      6.12 o 
   4   2   7        2.29        1.68      5.26 o 
   5   2   7       13.20        8.41      6.31 o 
   6   2   7       59.43       42.74     13.43 o 
   7   2   7       34.54       18.82      9.98 o 
  -9   3   7        6.93      -15.04     15.04 o 
  -8   3   7       57.98       33.42     12.57 o 
  -7   3   7        5.50        5.63      8.94 o 
  -6   3   7        0.44       -5.21      6.12 o 
  -5   3   7       61.52       70.82      6.96 o 
  -4   3   7        4.84        9.75      3.95 o 
  -3   3   7      255.62      238.66      9.11 o 
  -2   3   7      363.84      360.06     14.04 o 
  -1   3   7        7.30        2.64      2.91 o 
   0   3   7      468.03      429.81     13.75 o 
   1   3   7      242.34      238.01      9.27 o 
   2   3   7       12.24        0.83      3.53 o 
   3   3   7       71.60       87.60     10.92 o 
   4   3   7        0.13        3.61      5.01 o 
   5   3   7        0.06        1.57      6.96 o 
   6   3   7        5.31        9.07      8.40 o 
   7   3   7       23.60       15.01      9.77 o 
  -9   4   7        1.33        7.92     18.28 o 
  -8   4   7        0.45       10.09     12.45 o 
  -7   4   7        3.01        1.82     10.24 o 
  -6   4   7       95.51       76.31     13.66 o 
  -5   4   7       12.53       15.11      5.45 o 
  -4   4   7       24.40       25.96      5.00 o 
  -3   4   7      281.16      270.81     11.20 o 
  -2   4   7      374.55      393.99     12.88 o 
  -1   4   7       77.74       57.71      6.84 o 
   0   4   7      193.95      239.15     12.87 o 
   1   4   7      127.82      126.69      8.49 o 
   2   4   7        4.40        6.05      3.91 o 
   3   4   7        3.49        9.85      4.56 o 
   4   4   7        1.89        0.86      5.79 o 
   5   4   7       99.65       92.17     10.40 o 
   6   4   7      103.44       92.90     13.27 o 
   7   4   7       82.00       77.57     12.55 o 
  -9   5   7        0.11       -3.98     15.36 o 
  -8   5   7        6.26      -10.63     10.63 o 
  -7   5   7        0.00       -7.27      7.27 o 
  -6   5   7       15.02        5.58      7.55 o 
  -5   5   7        4.27        4.83      5.79 o 
  -4   5   7        6.36        1.39      4.43 o 
  -3   5   7       31.80       34.47      5.15 o 
  -2   5   7       14.84       13.45      4.08 o 
  -1   5   7      120.14      119.85      6.54 o 
   0   5   7       14.44       15.80      4.44 o 
   1   5   7      233.01      229.19      8.58 o 
   2   5   7        1.58       10.10      4.21 o 
   3   5   7        7.20        0.20      4.53 o 
   4   5   7       59.59       29.60      9.85 o 
   5   5   7        8.93       14.16      8.18 o 
   6   5   7        3.84       -2.29      8.69 o 
   7   5   7        8.94       27.42     11.48 o 
  -9   6   7        3.14       12.09     16.02 o 
  -8   6   7        6.85       14.50     14.17 o 
  -7   6   7       17.96       16.03      9.05 o 
  -6   6   7       84.53       88.32     10.21 o 
  -5   6   7       45.71       78.21     13.70 o 
  -4   6   7       26.39       23.97      5.66 o 
  -3   6   7        0.22       -1.69      4.04 o 
  -2   6   7       95.89       92.06      6.81 o 
  -1   6   7      151.69      133.88     12.40 o 
   0   6   7      226.51      205.87      8.88 o 
   1   6   7       22.39       27.50      5.68 o 
   2   6   7       86.10       85.97      9.75 o 
   3   6   7       59.26       68.98      8.41 o 
   4   6   7       10.45        8.62      7.15 o 
   5   6   7       15.88       14.58      8.31 o 
   6   6   7       11.15        1.70      9.68 o 
   7   6   7       11.99       19.40     11.82 o 
  -9   7   7        1.65       -0.19     16.42 o 
  -8   7   7        0.23       17.34     14.96 o 
  -7   7   7       15.16       19.49      9.89 o 
  -6   7   7        3.56        3.65      7.93 o 
  -5   7   7        3.12        3.05      7.49 o 
  -4   7   7        8.62        4.15      6.02 o 
  -3   7   7        8.31        2.56      4.60 o 
  -2   7   7       18.94       17.73      4.52 o 
  -1   7   7        7.20       16.33      4.64 o 
   0   7   7      159.37      196.45      9.92 o 
   1   7   7        0.63        3.02      4.36 o 
   2   7   7       31.66       28.50      5.33 o 
   3   7   7       20.23       32.27      6.63 o 
   4   7   7        3.99       -6.95      7.04 o 
   5   7   7       18.55       19.84      9.46 o 
   6   7   7        3.17       -0.61     10.05 o 
   7   7   7        7.45       24.74     12.70 o 
  -8   8   7        0.55       16.77     12.11 o 
  -7   8   7       30.93       48.65     11.17 o 
  -6   8   7        5.55        2.44     13.46 o 
  -5   8   7       86.86      132.20     12.85 o 
  -4   8   7        2.59       -5.75      5.75 o 
  -3   8   7        3.67        1.62      5.76 o 
  -2   8   7       13.31       17.84      5.71 o 
  -1   8   7       36.36       33.83      5.91 o 
   0   8   7       71.71       82.59      7.20 o 
   1   8   7       30.70       16.02      5.68 o 
   2   8   7       10.98        6.91      6.01 o 
   3   8   7       34.91       39.80      9.79 o 
   4   8   7       35.04       39.49     11.10 o 
   5   8   7       75.09       80.83     14.04 o 
   6   8   7        0.81        9.25     11.28 o 
  -8   9   7        6.46       12.28     13.31 o 
  -7   9   7       14.69       19.90     10.79 o 
  -6   9   7        7.91       11.30      8.66 o 
  -5   9   7        0.10       -0.57      7.11 o 
  -4   9   7       17.11       36.80      8.22 o 
  -3   9   7        3.54       -5.60      5.60 o 
  -2   9   7       41.92       34.06      6.44 o 
  -1   9   7        0.27       -0.04      4.95 o 
   0   9   7      122.71      117.94      8.78 o 
   1   9   7       32.72       25.24      7.23 o 
   2   9   7        1.01       -2.11      6.94 o 
   3   9   7        8.40        8.50      7.84 o 
   4   9   7       23.45       31.69      8.45 o 
   5   9   7       49.47       66.21     11.67 o 
   6   9   7        8.15       11.17     11.79 o 
  -7  10   7       28.13       44.95     12.12 o 
  -6  10   7       12.36        9.02      9.66 o 
  -5  10   7        2.45       -7.88      7.88 o 
  -4  10   7       29.60       58.57      9.55 o 
  -3  10   7      126.02      145.97     11.64 o 
  -2  10   7      103.97       95.01      9.61 o 
  -1  10   7       78.57       86.34      8.29 o 
   0  10   7       26.15       21.78      6.24 o 
   1  10   7       55.58       60.98     13.55 o 
   2  10   7       15.74        4.85      8.96 o 
   3  10   7        7.87       15.90     13.29 o 
   4  10   7        4.09        7.99     10.08 o 
   5  10   7        1.76        6.33     11.56 o 
  -7  11   7        1.14       13.66     13.25 o 
  -6  11   7        0.67        8.17     10.20 o 
  -5  11   7        0.24       -7.08      8.37 o 
  -4  11   7       11.86       28.66      9.37 o 
  -3  11   7       82.21      118.17     14.58 o 
  -2  11   7        1.59        3.38      7.13 o 
  -1  11   7        2.81        2.85      6.93 o 
   0  11   7       34.64       21.46      9.11 o 
   1  11   7       71.27       50.74     15.33 o 
   2  11   7        0.32        2.35      8.30 o 
   3  11   7        2.25        3.09      9.20 o 
   4  11   7        5.65       29.13     13.91 o 
   5  11   7        2.84       -7.27     20.63 o 
  -6  12   7        9.15        7.86     11.54 o 
  -5  12   7       39.77       58.49     11.50 o 
  -4  12   7        0.71       -8.44      8.44 o 
  -3  12   7       13.64       -2.24      8.33 o 
  -2  12   7       21.67       14.09      8.46 o 
  -1  12   7      135.75      139.77     13.42 o 
   0  12   7       31.66       20.09      9.34 o 
   1  12   7        1.63       16.41      9.31 o 
   2  12   7       16.03       27.19     10.17 o 
   3  12   7        0.00       20.57     13.95 o 
   4  12   7        0.18      -11.48     14.25 o 
  -5  13   7        3.79        7.72     10.66 o 
  -4  13   7        0.11       -2.84      9.54 o 
  -3  13   7        0.30        0.19      8.97 o 
  -2  13   7        1.65        4.43      9.31 o 
  -1  13   7       19.69       12.98     10.25 o 
   0  13   7       18.14       14.65     12.68 o 
   1  13   7       33.56       34.80     11.49 o 
   2  13   7        2.50        1.12     13.23 o 
   3  13   7        6.27       -4.54     14.54 o 
  -4  14   7        9.18        6.75     11.23 o 
  -3  14   7        2.52        9.06     10.53 o 
  -2  14   7        4.90        0.49     10.78 o 
  -1  14   7       19.76       15.28     10.82 o 
   0  14   7        9.04        0.46     11.80 o 
   1  14   7        4.55        9.28     16.80 o 
   2  14   7        0.90        9.23     14.98 o 
  -3  15   7        1.88       13.58     13.54 o 
  -2  15   7        0.93       -1.67     16.93 o 
  -1  15   7        2.73       19.42     18.92 o 
   0  15   7        0.77        6.80     17.79 o 
  -8   0   8        5.37       -8.65     15.22 o 
  -6   0   8      183.75      208.39     23.47 o 
  -4   0   8      310.47      322.01     23.74 o 
  -2   0   8      591.37      557.72     24.41 o 
   0   0   8      319.37      308.84     16.97 o 
   2   0   8       10.14       15.15      6.67 o 
   4   0   8       27.71       14.49     19.03 o 
   6   0   8        0.01        7.83     11.60 o 
  -9   1   8       80.58      116.51     25.12 o 
  -8   1   8       22.29       -2.73     12.24 o 
  -7   1   8       59.35       89.26     14.98 o 
  -6   1   8        4.54        1.19      6.04 o 
  -5   1   8        5.23        8.33      5.28 o 
  -4   1   8       12.95       15.72      4.95 o 
  -3   1   8       83.39       68.29      8.17 o 
  -2   1   8      107.48       98.21      7.78 o 
  -1   1   8       58.68       50.05      8.24 o 
   0   1   8       32.42       34.63      4.30 o 
   1   1   8        2.50       -1.36      3.62 o 
   2   1   8       28.39       19.98      4.46 o 
   3   1   8        0.31        1.24      4.75 o 
   4   1   8        4.21       -1.42      6.63 o 
   5   1   8        1.33       -1.68      6.53 o 
   6   1   8        9.59       18.71      8.93 o 
   7   1   8        0.52       -2.06     10.39 o 
  -9   2   8        0.36       -2.52     12.51 o 
  -8   2   8       11.87        3.65     11.36 o 
  -7   2   8       46.63       42.97      9.81 o 
  -6   2   8      113.49      122.94     11.06 o 
  -5   2   8        9.56        7.53      5.45 o 
  -4   2   8        1.17        3.63      4.57 o 
  -3   2   8      117.22      113.07      7.56 o 
  -2   2   8       14.70       12.12      4.20 o 
  -1   2   8      156.22      117.35      8.52 o 
   0   2   8       41.91       45.00      4.86 o 
   1   2   8      119.00      119.85      9.30 o 
   2   2   8       29.79       39.52      5.21 o 
   3   2   8       44.69       33.67      6.22 o 
   4   2   8       17.91       10.87      6.47 o 
   5   2   8        9.66       14.99      7.50 o 
   6   2   8        1.29       11.16     13.36 o 
   7   2   8        0.29        2.98     10.51 o 
  -9   3   8        3.86       -0.14     15.34 o 
  -8   3   8        6.64       -5.39     12.22 o 
  -7   3   8       29.77       29.88     10.24 o 
  -6   3   8      252.96      255.88     16.46 o 
  -5   3   8      137.13      130.22     21.22 o 
  -4   3   8       79.84       77.27      8.36 o 
  -3   3   8      125.36      126.35      7.95 o 
  -2   3   8      273.22      302.71     15.11 o 
  -1   3   8        1.34       -1.50      3.23 o 
   0   3   8      210.93      202.04      9.63 o 
   1   3   8       10.74        4.38      4.08 o 
   2   3   8       43.87       58.49      6.35 o 
   3   3   8        2.46        3.35      5.29 o 
   4   3   8        0.39        1.99      5.79 o 
   5   3   8        2.00        3.46      7.72 o 
   6   3   8        0.46        8.36      9.47 o 
   7   3   8        0.20       16.54     12.49 o 
  -9   4   8        5.76       16.90     15.44 o 
  -8   4   8        9.08       -8.85     11.71 o 
  -7   4   8       65.67       47.43     13.42 o 
  -6   4   8      123.39      127.06     21.04 o 
  -5   4   8        0.80       -0.97      5.94 o 
  -4   4   8      132.61      135.56     11.64 o 
  -3   4   8      134.22      138.58      9.87 o 
  -2   4   8       26.15       33.29      4.47 o 
  -1   4   8       39.35       38.04      4.64 o 
   0   4   8        6.03        3.47      3.61 o 
   1   4   8       44.67       48.81      5.35 o 
   2   4   8        0.00        2.24      5.55 o 
   3   4   8        4.74        0.96      5.93 o 
   4   4   8       49.10       55.39      8.29 o 
   5   4   8        0.56        5.19      7.91 o 
   6   4   8        5.84        3.85      9.12 o 
   7   4   8        2.57       -2.86     11.30 o 
  -9   5   8        0.22        7.81     17.35 o 
  -8   5   8       65.07       80.54     15.73 o 
  -7   5   8       24.67        3.62     10.67 o 
  -6   5   8       15.42       18.08      9.59 o 
  -5   5   8        6.84       -0.63      6.53 o 
  -4   5   8       20.60       17.64      6.71 o 
  -3   5   8        0.04       -4.18      4.36 o 
  -2   5   8        7.06       15.76      4.86 o 
  -1   5   8       11.76        5.00      4.32 o 
   0   5   8        8.84       11.60      4.47 o 
   1   5   8        3.05       -2.51      4.05 o 
   2   5   8        0.06       -4.55      4.55 o 
   3   5   8        1.81        5.72      6.20 o 
   4   5   8       41.35       33.86      8.63 o 
   5   5   8       60.86       52.25     10.21 o 
   6   5   8        0.01       -4.79      9.56 o 
   7   5   8        7.16        2.29     12.43 o 
  -9   6   8        0.11        8.41     18.72 o 
  -8   6   8      166.37      161.83     18.70 o 
  -7   6   8        2.00       -4.82     10.12 o 
  -6   6   8       43.03       64.09     12.80 o 
  -5   6   8      128.50      121.97     13.42 o 
  -4   6   8        2.53        5.58      5.19 o 
  -3   6   8       10.28       12.17      4.99 o 
  -2   6   8      278.94      264.42     11.92 o 
  -1   6   8        9.32       10.83      5.26 o 
   0   6   8      254.90      279.23     14.98 o 
   1   6   8        4.33       -3.50      4.42 o 
   2   6   8        1.86        2.00      5.09 o 
   3   6   8        0.01        1.69      8.48 o 
   4   6   8        1.34       -1.43      8.40 o 
   5   6   8       12.62       21.36     11.94 o 
   6   6   8        1.91        0.42     10.89 o 
  -8   7   8       90.17       73.91     16.68 o 
  -7   7   8        0.07       -1.59     11.67 o 
  -6   7   8        4.87       11.19     11.10 o 
  -5   7   8       22.97       35.29      8.35 o 
  -4   7   8       33.59       15.47      6.83 o 
  -3   7   8        0.08        9.34      5.07 o 
  -2   7   8       16.68        9.22      5.14 o 
  -1   7   8        0.41       -1.14      4.68 o 
   0   7   8        8.63        7.98      4.83 o 
   1   7   8       34.37       32.89      9.13 o 
   2   7   8       11.22        6.34      5.71 o 
   3   7   8       93.57       94.21     10.02 o 
   4   7   8        5.86       19.65      9.33 o 
   5   7   8        1.13       -6.30     10.24 o 
   6   7   8        0.23      -10.71     12.19 o 
  -8   8   8       56.82       47.56     22.19 o 
  -7   8   8       32.46       21.95     13.97 o 
  -6   8   8        1.89       -9.78      9.78 o 
  -5   8   8        3.08        2.79      8.07 o 
  -4   8   8       78.59       88.41     10.05 o 
  -3   8   8        5.67       11.62      6.27 o 
  -2   8   8       94.63      100.13      8.51 o 
  -1   8   8       25.31       27.16      8.42 o 
   0   8   8       16.58        4.77      5.26 o 
   1   8   8        4.22        1.42      5.94 o 
   2   8   8       88.73       78.90     10.02 o 
   3   8   8        4.60        1.72      7.47 o 
   4   8   8        0.01       -3.27      9.21 o 
   5   8   8        0.02       -3.96     11.33 o 
   6   8   8        0.11      -12.64     12.64 o 
  -8   9   8        1.04       13.04     21.67 o 
  -7   9   8        0.04      -12.01     12.01 o 
  -6   9   8        2.95        9.66      9.64 o 
  -5   9   8        6.93        2.08      8.58 o 
  -4   9   8        9.20       12.33      8.19 o 
  -3   9   8       51.33       59.23      8.80 o 
  -2   9   8        0.84       -0.59      6.88 o 
  -1   9   8       17.22       10.55      5.93 o 
   0   9   8       46.51       41.00     11.87 o 
   1   9   8        0.03        0.68      6.75 o 
   2   9   8       39.64       44.36      9.72 o 
   3   9   8       12.78        4.06      8.71 o 
   4   9   8        0.22      -10.41     10.41 o 
   5   9   8        4.06        0.24     12.06 o 
  -7  10   8        6.89      -14.43     14.43 o 
  -6  10   8        1.42       -5.98      9.93 o 
  -5  10   8       26.96       38.94     10.00 o 
  -4  10   8        8.00       23.55      8.63 o 
  -3  10   8        0.03        2.45      6.86 o 
  -2  10   8        0.01       12.57      7.01 o 
  -1  10   8       11.11        6.09      6.24 o 
   0  10   8        9.00        0.15      7.59 o 
   1  10   8        3.67        6.67      7.98 o 
   2  10   8       13.04       23.90      9.30 o 
   3  10   8       13.27       25.51     10.86 o 
   4  10   8        0.44      -11.74     12.14 o 
   5  10   8        0.68        1.51     15.15 o 
  -6  11   8        1.86        4.69     12.20 o 
  -5  11   8       15.54       29.48     12.92 o 
  -4  11   8        1.44        0.92     15.07 o 
  -3  11   8        5.04        0.36      8.11 o 
  -2  11   8       18.00       31.45      8.66 o 
  -1  11   8        1.07        4.46      7.20 o 
   0  11   8        3.82       12.57      8.27 o 
   1  11   8        7.98       18.91      9.85 o 
   2  11   8        0.32       -5.10      9.11 o 
   3  11   8        0.17       -9.40      9.40 o 
   4  11   8        0.46       24.74     26.26 o 
  -6  12   8        2.31       -2.13     12.15 o 
  -5  12   8        7.08       16.40     11.27 o 
  -4  12   8        1.36        7.51      9.76 o 
  -3  12   8        0.00        5.88      8.97 o 
  -2  12   8        5.10        5.71      8.86 o 
  -1  12   8       61.90       74.69     18.52 o 
   0  12   8       20.06       28.61     17.21 o 
   1  12   8        4.68       35.00     11.26 o 
   2  12   8        6.25        9.61     10.68 o 
   3  12   8        1.18       -7.02     11.45 o 
  -5  13   8        0.11       -3.54     11.58 o 
  -4  13   8        5.85        9.58     10.89 o 
  -3  13   8       10.07        0.10      9.65 o 
  -2  13   8       12.89       16.15     10.13 o 
  -1  13   8        0.00       -5.31      9.43 o 
   0  13   8        6.09       14.49     12.17 o 
   1  13   8        0.13        5.99     14.98 o 
   2  13   8        9.28      -14.29     14.29 o 
  -3  14   8       30.48       54.19     13.61 o 
  -2  14   8        0.00        7.50     12.16 o 
  -1  14   8        0.12       -0.24     12.40 o 
   0  14   8        7.37       13.13     13.28 o 
   1  14   8       11.08        3.56     17.73 o 
  -9   0   9        1.07        9.56     34.76 o 
  -7   0   9      149.52      174.67     23.25 o 
  -5   0   9       68.00       31.38     21.00 o 
  -3   0   9       71.61       89.99     10.44 o 
  -1   0   9       20.58       11.83      6.24 o 
   1   0   9        0.41        7.26      9.42 o 
   3   0   9       30.35       67.76     13.85 o 
   5   0   9       14.06       19.37     11.82 o 
  -9   1   9       35.39       76.50     24.17 o 
  -8   1   9        7.94       16.68     18.32 o 
  -7   1   9       57.73       69.19     11.09 o 
  -6   1   9       16.20        5.10      7.80 o 
  -5   1   9        3.32       11.37      5.90 o 
  -4   1   9      783.53      712.09     21.90 o 
  -3   1   9        3.24        6.29      5.66 o 
  -2   1   9      973.87      841.20     24.31 o 
  -1   1   9        3.87       10.50      4.37 o 
   0   1   9      146.64      146.38      8.85 o 
   1   1   9       14.08        7.01      4.93 o 
   2   1   9        1.19       -3.09      5.90 o 
   3   1   9       41.27       59.74      8.23 o 
   4   1   9        0.09       -4.92      7.18 o 
   5   1   9        0.22       11.52      8.21 o 
   6   1   9        1.60       -4.57      9.34 o 
  -9   2   9        0.00        0.79     16.16 o 
  -8   2   9       20.04       19.47     12.55 o 
  -7   2   9        6.20        5.23      8.86 o 
  -6   2   9        0.49        5.71      7.50 o 
  -5   2   9      133.43      136.39     11.46 o 
  -4   2   9      736.69      650.74     20.99 o 
  -3   2   9       51.87       54.33      6.29 o 
  -2   2   9      230.69      259.60     11.68 o 
  -1   2   9       33.47       22.90      8.51 o 
   0   2   9       94.97       82.06      7.61 o 
   1   2   9        6.28       15.89      6.52 o 
   2   2   9       13.99        8.95      5.91 o 
   3   2   9        5.05        0.81      6.79 o 
   4   2   9        5.81       -1.42      7.22 o 
   5   2   9        1.53       -0.91      8.54 o 
   6   2   9        0.31       -6.67      9.83 o 
  -9   3   9       25.47       37.51     15.68 o 
  -8   3   9        1.40       -7.90     11.82 o 
  -7   3   9       60.63       60.04     12.44 o 
  -6   3   9        3.68        5.39      9.08 o 
  -5   3   9       33.39       30.07      8.24 o 
  -4   3   9     1144.10     1079.29     33.95 o 
  -3   3   9       51.27       62.82      8.27 o 
  -2   3   9        2.18        6.60      4.69 o 
  -1   3   9       31.39       22.75      5.33 o 
   0   3   9       20.47       13.92      5.01 o 
   1   3   9       56.41       51.93      7.20 o 
   2   3   9      135.06      143.71     10.48 o 
   3   3   9       18.91       24.39     10.71 o 
   4   3   9        7.89       -1.54      7.33 o 
   5   3   9        3.32        7.06      9.77 o 
   6   3   9        0.85       -1.88     10.45 o 
  -9   4   9        6.73       10.14     15.17 o 
  -8   4   9       41.01       42.16     14.15 o 
  -7   4   9        5.29       -1.94      9.74 o 
  -6   4   9      378.73      388.57     23.38 o 
  -5   4   9       86.61       75.10      9.94 o 
  -4   4   9      130.32      131.73     14.69 o 
  -3   4   9       79.43       76.82      8.43 o 
  -2   4   9        3.28        0.30      5.11 o 
  -1   4   9       14.59       13.52      4.98 o 
   0   4   9       26.09       13.65      5.34 o 
   1   4   9        6.55       15.93      5.54 o 
   2   4   9      332.25      377.27     15.39 o 
   3   4   9        4.10       -4.37      6.78 o 
   4   4   9        0.19       11.88      9.29 o 
   5   4   9        0.50        0.31      9.89 o 
   6   4   9        2.93        8.18     11.95 o 
  -9   5   9        0.22       11.72     18.39 o 
  -8   5   9       63.72       76.37     15.60 o 
  -7   5   9       21.32       38.13     12.43 o 
  -6   5   9      511.27      568.26     37.08 o 
  -5   5   9      404.72      337.86     18.85 o 
  -4   5   9       18.15       11.63      7.13 o 
  -3   5   9        2.34       -5.40      5.75 o 
  -2   5   9      128.94      149.12     10.97 o 
  -1   5   9        7.63        1.27      5.81 o 
   0   5   9        3.19        1.78      5.15 o 
   1   5   9       30.42       19.23      5.71 o 
   2   5   9       49.08       39.99      7.11 o 
   3   5   9        1.57       -0.92      6.98 o 
   4   5   9       54.66       45.41     10.60 o 
   5   5   9        8.49       10.62     10.82 o 
   6   5   9        2.81       13.86     13.04 o 
  -8   6   9        0.76       -5.45     13.84 o 
  -7   6   9        7.87       -4.16     12.01 o 
  -6   6   9      179.76      158.36     17.09 o 
  -5   6   9        8.84        8.95      9.87 o 
  -4   6   9       18.77       18.47      7.95 o 
  -3   6   9      186.00      185.56     20.40 o 
  -2   6   9        2.12        5.85      6.14 o 
  -1   6   9        0.16        5.13      5.16 o 
   0   6   9        0.86        3.26      5.36 o 
   1   6   9       14.65       19.48      5.75 o 
   2   6   9        3.66        0.99      5.65 o 
   3   6   9       27.92       28.12      9.05 o 
   4   6   9       64.81       63.38     14.07 o 
   5   6   9       10.04       17.03     11.60 o 
   6   6   9       11.45       14.68     12.85 o 
  -8   7   9       60.72       65.57     17.28 o 
  -7   7   9       12.58        9.91     12.26 o 
  -6   7   9       12.66        3.39     15.37 o 
  -5   7   9       11.55        6.52      9.18 o 
  -4   7   9       11.99       21.20      9.80 o 
  -3   7   9      212.73      195.16     13.46 o 
  -2   7   9        0.13        8.54      6.61 o 
  -1   7   9       29.85       29.01      6.52 o 
   0   7   9       16.27       27.85      7.12 o 
   1   7   9       11.41        8.80      6.65 o 
   2   7   9        4.40        3.73      7.44 o 
   3   7   9        1.01       -1.32      8.40 o 
   4   7   9       40.12       38.65     11.92 o 
   5   7   9       10.39        1.80     11.62 o 
  -8   8   9       14.65       20.07     17.39 o 
  -7   8   9       87.67       77.54     16.37 o 
  -6   8   9        6.38       13.20     13.65 o 
  -5   8   9       54.74       64.03     13.14 o 
  -4   8   9        0.08       -8.56      8.56 o 
  -3   8   9        0.46       -6.48      6.48 o 
  -2   8   9       49.55       61.93      7.89 o 
  -1   8   9        6.33        8.64      5.98 o 
   0   8   9       16.99       17.13      6.71 o 
   1   8   9       16.03       16.73      7.83 o 
   2   8   9        3.08        3.12      7.97 o 
   3   8   9        4.70        5.37     12.52 o 
   4   8   9        1.92       -7.48     11.14 o 
   5   8   9        4.91       21.76     13.76 o 
  -7   9   9        0.37        6.60     13.56 o 
  -6   9   9        4.62       -7.06     12.27 o 
  -5   9   9        8.57        8.67     11.94 o 
  -4   9   9        8.54       -2.23      9.72 o 
  -3   9   9      185.31      160.36     17.35 o 
  -2   9   9        3.27       -0.99      6.14 o 
  -1   9   9        0.24        0.52      5.97 o 
   0   9   9       47.44       38.88      8.19 o 
   1   9   9        5.34       -7.53      7.53 o 
   2   9   9        4.23        4.04      9.13 o 
   3   9   9        2.80       18.76     10.61 o 
   4   9   9       12.63        4.96     13.53 o 
  -7  10   9        1.96       -3.90     15.53 o 
  -6  10   9       15.68       19.23     13.14 o 
  -5  10   9       31.26       32.54     13.32 o 
  -4  10   9        0.36       -9.70      9.70 o 
  -3  10   9        7.35       10.58     13.87 o 
  -2  10   9        1.45       -3.17      7.29 o 
   0  10   9        2.52       -2.46      9.26 o 
   1  10   9       19.13       25.81      9.63 o 
   2  10   9        1.35        2.95      9.95 o 
   3  10   9       23.34       54.60     12.78 o 
   4  10   9       26.04       24.53     15.34 o 
  -6  11   9       60.26       62.74     16.79 o 
  -5  11   9       19.37       39.02     13.69 o 
  -4  11   9       29.93       28.18     10.55 o 
  -3  11   9        8.43        9.64      9.30 o 
  -2  11   9       17.90       21.25      9.44 o 
  -1  11   9       16.00       21.71      8.85 o 
   0  11   9       29.97       25.93     10.31 o 
   1  11   9       19.09       17.51     10.60 o 
   2  11   9        0.00       -9.13      9.21 o 
   3  11   9        0.03       -0.37     11.76 o 
  -5  12   9       40.48       35.68     15.71 o 
  -4  12   9        1.20       18.17     11.14 o 
  -3  12   9       23.14       31.94     10.74 o 
  -2  12   9       18.25       15.01      9.66 o 
  -1  12   9        0.37        9.40     11.31 o 
   0  12   9        2.33       21.93     10.59 o 
   1  12   9        1.52       -6.96     10.49 o 
   2  12   9       44.51       56.99     13.60 o 
  -4  13   9       27.75       34.93     12.77 o 
  -3  13   9        0.36       -3.48     10.61 o 
  -2  13   9        0.01        9.68     11.79 o 
  -1  13   9        1.20      -11.67     11.67 o 
   0  13   9        2.23       15.00     12.83 o 
   1  13   9        9.17        0.03     11.42 o 
  -8   0  10       67.95       78.11     20.89 o 
  -6   0  10       64.50       49.48     17.77 o 
  -4   0  10      242.75      262.05     23.04 o 
  -2   0  10     6081.86     5416.13    224.52 o 
   0   0  10       57.52       89.34     11.42 o 
   2   0  10       20.07       30.43     12.26 o 
   4   0  10        5.29       -5.70     12.43 o 
   6   0  10        0.52        0.68     40.39 o 
  -9   1  10       49.30       89.24     28.75 o 
  -8   1  10        2.27       -2.50     15.32 o 
  -7   1  10       40.32       27.70     10.18 o 
  -6   1  10        3.85        1.45      8.29 o 
  -5   1  10       32.48       42.45     11.58 o 
  -4   1  10      151.11      175.01     10.93 o 
  -3   1  10      115.81       96.38     16.48 o 
  -2   1  10      879.18      820.66     24.58 o 
  -1   1  10       11.84       -1.68      4.97 o 
   0   1  10     1306.98     1247.73     33.99 o 
   1   1  10       57.61       64.47      9.95 o 
   2   1  10       73.81       80.69     10.27 o 
   3   1  10        0.10       -0.04      7.65 o 
   4   1  10       10.17       -3.09      8.40 o 
   5   1  10       28.15        6.67     10.35 o 
   6   1  10       13.49       12.18     18.87 o 
  -9   2  10       11.32       -0.30     19.27 o 
  -8   2  10        0.96       13.35     13.63 o 
  -7   2  10       28.21       15.15     10.64 o 
  -6   2  10      133.92      108.75     11.96 o 
  -5   2  10       28.62       25.24      8.41 o 
  -4   2  10      175.68      146.01     11.50 o 
  -3   2  10      156.64      121.35      9.06 o 
  -2   2  10      334.59      358.70     14.91 o 
  -1   2  10      299.23      310.00     13.56 o 
   0   2  10     1430.87     1361.01     36.69 o 
   1   2  10      100.81       78.93     10.79 o 
   2   2  10      131.22      142.94     12.59 o 
   3   2  10      156.81      193.02     15.37 o 
   4   2  10        0.33       -8.85      8.85 o 
   5   2  10       37.11       22.92     13.07 o 
   6   2  10        0.08       -0.73     14.74 o 
  -8   3  10        0.00      -13.32     13.32 o 
  -7   3  10       94.62       91.11     15.91 o 
  -6   3  10       68.62       69.07     11.29 o 
  -5   3  10      336.10      286.49     24.89 o 
  -4   3  10      296.54      339.32     20.51 o 
  -3   3  10      307.46      325.34     16.42 o 
  -2   3  10      122.83      147.10      9.72 o 
  -1   3  10       63.33       63.05      7.14 o 
   0   3  10      570.88      561.94     20.68 o 
   1   3  10       69.31       60.34      8.56 o 
   2   3  10       28.81       17.13      8.38 o 
   3   3  10       15.85       19.82      9.42 o 
   4   3  10        2.64        0.32      9.18 o 
   5   3  10        0.61        7.49     13.03 o 
   6   3  10        0.09       13.40     14.32 o 
  -8   4  10       27.23       39.93     14.69 o 
  -7   4  10       24.92       12.17     12.57 o 
  -6   4  10      325.91      379.52     25.68 o 
  -5   4  10        1.54       -4.78      7.81 o 
  -4   4  10      482.94      482.67     21.21 o 
  -3   4  10      218.52      235.45     14.18 o 
  -2   4  10       10.67        5.06      6.53 o 
  -1   4  10      114.86      115.64      9.01 o 
   0   4  10      169.17      179.56     11.85 o 
   1   4  10      347.39      309.78     15.64 o 
   2   4  10       64.77      108.52     16.31 o 
   3   4  10       88.52       86.89     14.31 o 
   4   4  10       26.24       32.85     12.71 o 
   5   4  10       14.28       29.69     12.97 o 
  -8   5  10       38.35       37.25     15.61 o 
  -7   5  10        0.00       -7.40     11.66 o 
  -6   5  10        3.73        7.24     11.43 o 
  -5   5  10       14.09        1.13      8.42 o 
  -4   5  10       91.92       88.35     10.81 o 
  -3   5  10       45.26       40.47      8.39 o 
  -2   5  10       13.06        8.14      7.16 o 
  -1   5  10       50.37       52.56      9.39 o 
   0   5  10        6.39        0.34      7.18 o 
   1   5  10       60.80       42.11      9.14 o 
   2   5  10      382.19      337.96     18.79 o 
   3   5  10        0.17       -3.42      8.83 o 
   4   5  10      223.28      234.31     18.79 o 
   5   5  10        7.72       -1.64     10.92 o 
  -8   6  10      115.41      108.36     18.68 o 
  -7   6  10       38.07       41.39     14.45 o 
  -6   6  10       46.76       47.72     13.48 o 
  -5   6  10       12.32       27.82     11.53 o 
  -4   6  10      183.11      189.83     14.49 o 
  -3   6  10      143.46      131.83     12.13 o 
  -2   6  10       50.04       58.67      9.17 o 
  -1   6  10      114.29       82.23     11.20 o 
   0   6  10        9.33       14.31      8.03 o 
   1   6  10        9.06        2.66      7.83 o 
   2   6  10       91.40      107.39     10.72 o 
   3   6  10        5.64        8.54      9.43 o 
   4   6  10       51.25       62.54     13.33 o 
   5   6  10        0.57       -1.42     12.82 o 
  -7   7  10        1.81       -3.33     13.78 o 
  -6   7  10       59.07       79.55     15.72 o 
  -5   7  10       36.47       29.11     12.01 o 
  -4   7  10        3.87       11.49     10.64 o 
  -3   7  10      183.48      163.49     15.58 o 
  -2   7  10       23.90       19.82      8.38 o 
  -1   7  10       92.08       71.40      9.66 o 
   0   7  10       22.15       26.49      8.87 o 
   1   7  10       11.09        1.62      8.44 o 
   2   7  10       28.03       44.04     10.23 o 
   3   7  10        1.08       10.64      9.79 o 
   4   7  10        1.07       23.53     11.43 o 
   5   7  10       22.00       -7.58     12.34 o 
  -7   8  10        1.08       -3.55     14.68 o 
  -6   8  10        0.57       -2.23     12.71 o 
  -5   8  10        0.93        5.61     11.33 o 
  -4   8  10       28.47       26.77     11.86 o 
  -3   8  10       33.17       36.46      9.64 o 
  -2   8  10        0.27        0.27      7.49 o 
  -1   8  10      510.79      456.02     36.03 o 
   0   8  10        0.38       -0.33      7.90 o 
   1   8  10       23.87       10.20      8.41 o 
   2   8  10        6.76       -1.68      9.84 o 
   3   8  10        0.18      -11.83     11.83 o 
   4   8  10       23.07       35.10     14.92 o 
  -7   9  10        0.00       -1.64     14.46 o 
  -6   9  10       28.91       61.83     15.70 o 
  -5   9  10        2.36       -3.31     12.40 o 
  -4   9  10        6.00        8.62     11.01 o 
  -3   9  10       19.33       23.73     10.34 o 
  -2   9  10        1.00        2.57      8.37 o 
  -1   9  10      142.93      159.69     13.42 o 
   0   9  10        0.00       -2.61      8.21 o 
   1   9  10        0.26      -11.37     11.37 o 
   2   9  10        2.51        1.06     10.44 o 
   3   9  10        1.16      -11.61     11.61 o 
   4   9  10        5.37        5.89     14.39 o 
  -6  10  10        0.18       -3.19     14.54 o 
  -5  10  10       44.46       59.81     17.80 o 
  -4  10  10        2.79       -7.93     10.80 o 
  -3  10  10       78.03       67.71     13.82 o 
  -2  10  10        0.10        6.78     12.30 o 
  -1  10  10       18.23       20.28     12.54 o 
   0  10  10       17.65       34.56     10.59 o 
   1  10  10       10.47        8.52     14.88 o 
   2  10  10       31.22       56.64     20.40 o 
   3  10  10        0.58       -8.25     14.51 o 
  -5  11  10        2.56        8.46     14.28 o 
  -4  11  10       15.34        6.58     13.24 o 
  -3  11  10       14.06        0.44     12.11 o 
  -2  11  10       14.14       12.27     11.30 o 
  -1  11  10       13.99       20.99     14.39 o 
   0  11  10        3.27      -10.35     10.35 o 
   1  11  10       69.94       84.10     13.82 o 
   2  11  10        0.15       16.76     12.55 o 
  -4  12  10       25.08       34.32     15.26 o 
  -3  12  10       12.68       27.20     16.47 o 
  -2  12  10        2.56       14.93     12.29 o 
  -1  12  10       11.84        3.53     12.20 o 
   0  12  10        8.63       11.52     11.95 o 
   1  12  10       15.74       23.52     12.80 o 
  -7   0  11        1.65       18.55     17.51 o 
  -5   0  11      116.54      134.48     19.53 o 
  -3   0  11        0.92       12.53      8.54 o 
  -1   0  11        8.47       -1.71      8.20 o 
   1   0  11      150.11      172.56     20.39 o 
   3   0  11        1.35       -7.43     13.63 o 
   5   0  11       83.58       73.32     20.82 o 
  -8   1  11       12.78       43.16     18.49 o 
  -7   1  11        1.93       -1.98     12.14 o 
  -6   1  11       33.38       41.76     14.10 o 
  -5   1  11       10.73        2.33      9.89 o 
  -4   1  11      242.43      258.12     13.76 o 
  -3   1  11       15.08        8.23      5.96 o 
  -2   1  11      125.84      139.56     13.49 o 
  -1   1  11       57.45       92.06     12.14 o 
   0   1  11      463.25      477.38     21.81 o 
   1   1  11        0.45        5.04      7.12 o 
   2   1  11        2.02        2.88      8.37 o 
   3   1  11        9.73        6.14      9.92 o 
   4   1  11        5.57        6.45     10.27 o 
   5   1  11        0.61       -9.38     11.80 o 
  -8   2  11        0.22        4.47     19.78 o 
  -7   2  11        1.54       23.20     11.31 o 
  -6   2  11        4.61        2.01      9.09 o 
  -5   2  11       51.02       40.47      9.32 o 
  -4   2  11      216.09      210.27     14.54 o 
  -3   2  11       13.71        3.11      7.00 o 
  -2   2  11      183.66      203.08     12.17 o 
  -1   2  11       31.71       37.03      6.89 o 
   0   2  11      137.98       95.69     13.56 o 
   1   2  11        0.60       -4.14      7.78 o 
   2   2  11       24.14        3.78      8.43 o 
   3   2  11       68.86       67.63     14.86 o 
   4   2  11        4.77        7.89     10.20 o 
   5   2  11        0.96       14.04     14.19 o 
  -8   3  11       11.69       -9.72     14.64 o 
  -7   3  11       26.82       27.50     13.40 o 
  -6   3  11       39.82       26.65     10.41 o 
  -5   3  11        0.19        8.55      8.53 o 
  -4   3  11       63.49       45.58      9.35 o 
  -3   3  11       39.00       52.16      9.00 o 
  -2   3  11       30.62       32.57      7.93 o 
  -1   3  11        0.03        1.08      5.87 o 
   0   3  11        7.10        6.66      7.02 o 
   1   3  11       41.63       27.56     10.79 o 
   2   3  11      430.94      445.21     22.81 o 
   3   3  11       43.46       27.86     10.97 o 
   4   3  11       16.55        4.45     10.69 o 
   5   3  11        1.06       -0.09     14.48 o 
  -8   4  11        0.00       -9.15     17.28 o 
  -7   4  11       11.29       39.25     14.58 o 
  -6   4  11       27.62       39.29     13.22 o 
  -5   4  11       53.18       32.87     10.76 o 
  -4   4  11        1.37       -0.41      7.92 o 
  -3   4  11       11.16       16.82      7.84 o 
  -2   4  11       20.38        6.29      7.02 o 
  -1   4  11       17.51       21.41      7.90 o 
   0   4  11       12.63       24.88      7.37 o 
   1   4  11        4.27       16.85      7.70 o 
   2   4  11      346.55      312.55     20.87 o 
   3   4  11       23.27       19.11     10.47 o 
   4   4  11        3.11       -1.25     12.34 o 
   5   4  11       11.70       35.04     15.34 o 
  -7   5  11        7.13       20.93     14.04 o 
  -6   5  11       65.34       77.56     14.55 o 
  -5   5  11       49.95       26.43     10.35 o 
  -4   5  11        5.72       -2.84      8.19 o 
  -3   5  11        1.16        4.24      8.09 o 
  -2   5  11       56.77       76.85     10.40 o 
  -1   5  11        2.75        1.06      7.77 o 
   0   5  11       11.11       13.51      8.74 o 
   1   5  11       29.47       14.19      9.81 o 
   2   5  11      172.49      176.22     20.53 o 
   3   5  11        7.57       13.66     11.79 o 
   4   5  11       22.51       20.93     28.57 o 
  -7   6  11        0.20       -0.02     14.75 o 
  -6   6  11        2.53        5.53     12.51 o 
  -5   6  11        7.79       14.43     11.52 o 
  -4   6  11        3.32       -9.34      9.34 o 
  -3   6  11        1.40        9.47      8.98 o 
  -2   6  11       24.86       21.47      8.57 o 
  -1   6  11       34.57       28.79      8.64 o 
   0   6  11       30.74       41.41     10.27 o 
   1   6  11      117.90      144.44     14.73 o 
   2   6  11       23.57       13.39     10.49 o 
   3   6  11       18.37       15.29     12.22 o 
   4   6  11       99.16      113.43     18.49 o 
  -7   7  11        0.54        5.89     15.30 o 
  -6   7  11        6.36       10.40     13.71 o 
  -5   7  11       12.01        2.17     12.03 o 
  -4   7  11        2.21        6.64     14.62 o 
  -3   7  11      105.91       80.38     11.56 o 
  -2   7  11       22.34       15.29      8.97 o 
  -1   7  11       18.64       17.22      9.94 o 
   0   7  11       16.90       22.76      9.70 o 
   1   7  11        1.03       13.60      9.00 o 
   2   7  11        0.00       -0.14     13.55 o 
   3   7  11       10.32       -4.69     15.75 o 
   4   7  11      160.36      235.32     28.80 o 
  -6   8  11        3.40       -1.03     14.65 o 
  -5   8  11       11.36       21.40     13.83 o 
  -4   8  11       41.20       38.14     13.37 o 
  -3   8  11        1.55       -1.92      9.13 o 
  -2   8  11        0.54       -4.70      9.11 o 
  -1   8  11       14.98        9.60      9.37 o 
   0   8  11        1.22        6.34     10.02 o 
   1   8  11        0.00       -6.12     11.92 o 
   2   8  11       10.87       -2.28     13.71 o 
   3   8  11        0.01        9.47     16.82 o 
  -6   9  11        4.16        9.48     16.16 o 
  -5   9  11        3.64        1.98     13.59 o 
  -4   9  11        3.70        3.05     12.91 o 
  -3   9  11       30.28        8.56     11.57 o 
  -2   9  11        0.92       11.15      9.59 o 
  -1   9  11        8.69       -1.82     10.76 o 
   0   9  11       10.93        6.82     10.56 o 
   1   9  11       51.55       80.84     15.56 o 
   2   9  11        3.76       -2.02     16.51 o 
  -5  10  11        9.04        0.17     15.17 o 
  -4  10  11        3.42        5.51     13.36 o 
  -3  10  11        6.48       -3.96     12.02 o 
  -2  10  11        0.05      -10.16     11.56 o 
  -1  10  11        3.43       16.39     11.01 o 
   0  10  11        0.64       18.70     13.38 o 
   1  10  11       22.24       45.03     15.78 o 
   2  10  11        0.43       29.15     14.95 o 
  -4  11  11        1.98        3.81     15.55 o 
  -3  11  11        1.12      -11.21     12.68 o 
  -2  11  11        0.02        2.92     13.47 o 
  -1  11  11        0.26      -14.52     15.50 o 
   0  11  11        5.18       -4.72     13.69 o 
   1  11  11       31.00       38.50     15.65 o 
  -6   0  12       42.78       45.57     19.07 o 
  -4   0  12       79.10       83.50     17.30 o 
  -2   0  12       13.17        1.99      9.59 o 
   0   0  12       84.67       59.00     13.99 o 
   2   0  12       14.46       33.63     15.50 o 
   4   0  12        2.13       19.02     22.65 o 
  -7   1  12        5.48       -5.55     12.56 o 
  -6   1  12        4.59        3.22     11.50 o 
  -5   1  12        1.58       -6.93      8.83 o 
  -4   1  12        3.42        1.74      8.15 o 
  -3   1  12      115.94      122.38     11.99 o 
  -2   1  12      116.58      139.91     11.01 o 
  -1   1  12       64.78       68.53      8.98 o 
   0   1  12        1.71        6.29      7.42 o 
   1   1  12        0.02       -5.08      8.75 o 
   2   1  12        0.94        3.52      9.96 o 
   3   1  12        2.07       -9.72      9.72 o 
   4   1  12        0.15       -3.22     12.55 o 
  -7   2  12        8.59        5.14     13.30 o 
  -6   2  12       10.12        3.59     10.38 o 
  -5   2  12        5.02       -3.91      8.96 o 
  -4   2  12        5.16       11.39      8.78 o 
  -3   2  12        2.21        5.91      7.99 o 
  -2   2  12      130.57       82.17     14.83 o 
  -1   2  12       18.27        2.82      7.27 o 
   0   2  12        2.57        6.12      7.65 o 
   1   2  12       88.32      120.40     15.06 o 
   2   2  12        4.61       -2.03      9.66 o 
   3   2  12        0.21      -10.86     10.86 o 
   4   2  12        0.95        2.39     12.72 o 
  -7   3  12        0.01       23.10     14.43 o 
  -6   3  12       16.97       16.86     10.96 o 
  -5   3  12      105.16      110.12     13.30 o 
  -4   3  12       52.33       85.50     11.81 o 
  -3   3  12       28.11       37.85     10.49 o 
  -2   3  12        1.30        5.84      7.89 o 
  -1   3  12      186.91      195.79     14.34 o 
   0   3  12       84.71       81.91     10.78 o 
   1   3  12        4.33        5.19      9.33 o 
   2   3  12        0.42       -3.36      9.59 o 
   3   3  12        0.56        9.45     11.64 o 
   4   3  12        4.30        4.14     13.73 o 
  -7   4  12        0.56        9.37     15.41 o 
  -6   4  12        8.80        8.43     12.48 o 
  -5   4  12        0.42       -1.68     10.47 o 
  -4   4  12        5.83        0.69      9.06 o 
  -3   4  12        3.16       -5.05      8.32 o 
  -2   4  12        1.20        5.40      8.44 o 
  -1   4  12        8.88       12.73     11.11 o 
   0   4  12       43.37       57.95     11.75 o 
   1   4  12        7.46       20.91      9.92 o 
   2   4  12        5.95        8.08      9.75 o 
   3   4  12        0.14        1.24     11.06 o 
   4   4  12       34.31       43.44     17.00 o 
  -7   5  12        8.03       -1.31     15.07 o 
  -6   5  12        6.37        2.11     16.79 o 
  -5   5  12        0.27        2.17     11.47 o 
  -4   5  12        2.84        3.77      9.82 o 
  -3   5  12       30.37       31.88      9.64 o 
  -2   5  12        5.99       -2.73      8.95 o 
  -1   5  12       24.25       14.72      9.53 o 
   0   5  12       17.99       19.08     10.04 o 
   1   5  12       12.07       16.70     11.60 o 
   2   5  12        8.72        8.26     10.99 o 
   3   5  12        6.43       13.23     13.84 o 
  -6   6  12       23.38       45.83     15.34 o 
  -5   6  12        0.03      -11.53     11.53 o 
  -4   6  12       19.53       15.61     10.25 o 
  -3   6  12       16.40       -3.26      9.21 o 
  -2   6  12        4.33       14.85      9.75 o 
  -1   6  12        5.72        0.87      9.75 o 
   0   6  12        1.22       -3.39     20.58 o 
   1   6  12        0.01      -11.53     11.53 o 
   2   6  12        2.03       -6.04     14.70 o 
   3   6  12        0.10      -15.07     15.08 o 
  -6   7  12        0.17        5.02     14.91 o 
  -5   7  12        0.25       22.72     14.03 o 
  -4   7  12       32.43       29.73     13.02 o 
  -3   7  12        0.55       -2.64     10.42 o 
  -2   7  12        0.06       12.66     10.94 o 
  -1   7  12        0.69        2.98     10.42 o 
   0   7  12       24.83       54.89     12.90 o 
   1   7  12        2.79        3.12     11.33 o 
   2   7  12       16.89       50.52     18.47 o 
  -5   8  12        0.02       10.68     14.21 o 
  -4   8  12        1.38       -6.72     13.19 o 
  -3   8  12        4.79        7.54     11.35 o 
  -2   8  12        4.48        8.31     10.33 o 
  -1   8  12       11.61        3.83     11.88 o 
   0   8  12        0.83        2.70     11.21 o 
   1   8  12        0.28       -8.69     12.61 o 
   2   8  12        0.19      -17.29     17.29 o 
  -4   9  12        0.01       -7.25     13.70 o 
  -3   9  12        1.93       -2.86     12.34 o 
  -2   9  12        4.76        3.86     11.75 o 
  -1   9  12        3.63        7.07     11.78 o 
   0   9  12        9.19       17.28     13.82 o 
   1   9  12        0.17        2.22     14.17 o 
  -3  10  12        0.20      -13.07     13.52 o 
  -2  10  12       13.81       -2.31     14.36 o 
  -1  10  12       10.83       28.03     13.04 o 
   0  10  12        5.12        7.18     15.56 o 
  -7   0  13        0.38       -2.23     19.99 o 
  -5   0  13       26.30       33.50     18.60 o 
  -3   0  13        2.89        5.01     13.57 o 
  -1   0  13        8.50       22.51     12.13 o 
   1   0  13        0.46        5.53     14.37 o 
   3   0  13       23.63       30.32     20.01 o 
  -7   1  13        0.97       -5.02     17.04 o 
  -6   1  13        8.13        9.60     12.96 o 
  -5   1  13       10.67        0.61     12.32 o 
  -4   1  13        1.17        5.42      9.90 o 
  -3   1  13       16.83       24.67     10.60 o 
  -2   1  13        5.36        6.48      7.84 o 
  -1   1  13       36.17       51.00      9.26 o 
   0   1  13       27.62       27.31     10.45 o 
   1   1  13       12.31        9.41     10.44 o 
   2   1  13        0.68       -9.49     10.98 o 
   3   1  13        7.30        4.98     15.21 o 
  -6   2  13       12.26       15.45     12.45 o 
  -5   2  13        3.04       -7.03     10.36 o 
  -4   2  13       45.04       36.79     10.59 o 
  -3   2  13       21.19       39.87     10.98 o 
  -2   2  13        0.10       -3.75      8.81 o 
  -1   2  13       15.32       13.66      9.06 o 
   0   2  13       20.49       19.95     10.02 o 
   1   2  13        6.95       12.69     10.50 o 
   2   2  13        0.53        8.12     13.03 o 
   3   2  13        5.96        4.50     13.99 o 
  -6   3  13        0.01       -4.26     11.63 o 
  -5   3  13        0.72       -9.58     10.53 o 
  -4   3  13       35.32       31.09     10.86 o 
  -3   3  13        1.09       -9.16      9.16 o 
  -2   3  13        6.71        0.22      9.28 o 
  -1   3  13        5.80       10.48     10.38 o 
   0   3  13        4.99       -3.62     11.54 o 
   1   3  13        0.08       -5.08     10.58 o 
   2   3  13        1.05       -5.96     11.71 o 
   3   3  13       13.31        3.62     15.24 o 
  -6   4  13        0.29       -3.93     20.97 o 
  -5   4  13       11.26        3.47     11.59 o 
  -4   4  13        0.02       -8.92     11.17 o 
  -3   4  13        1.27       -9.14      9.14 o 
  -2   4  13       78.10      107.63     13.24 o 
  -1   4  13       10.88       11.78     10.92 o 
   0   4  13        4.89        4.95     11.15 o 
   1   4  13       34.73       35.39     28.47 o 
   2   4  13        1.50       -8.85     11.47 o 
  -6   5  13        8.70       29.84     16.06 o 
  -5   5  13        0.61       11.87     12.42 o 
  -4   5  13        9.35        6.44     11.24 o 
  -3   5  13        0.00        6.54     10.75 o 
  -2   5  13        0.29       -9.68      9.68 o 
  -1   5  13       33.60       41.30     12.33 o 
   0   5  13        0.52       -1.37     11.23 o 
   1   5  13        0.40       -4.08     13.18 o 
   2   5  13       33.52       30.80     15.47 o 
  -5   6  13        3.38       -2.71     13.50 o 
  -4   6  13        9.80       -1.18     11.80 o 
  -3   6  13        0.01      -10.47     10.47 o 
  -2   6  13       32.49       77.92     14.46 o 
  -1   6  13        0.23       -4.58     10.98 o 
   0   6  13        0.02        4.54     11.65 o 
   1   6  13        0.16       10.21     14.50 o 
  -5   7  13        0.99       -5.52     13.36 o 
  -4   7  13       38.43       51.46     15.57 o 
  -3   7  13       18.17       30.70     12.69 o 
  -2   7  13        7.65       12.73     12.58 o 
  -1   7  13        0.01       -2.63     11.99 o 
   0   7  13        4.71       15.93     18.70 o 
   1   7  13        0.22       -2.21     15.09 o 
  -4   8  13        4.49       -2.79     14.69 o 
  -3   8  13       15.57       15.85     13.19 o 
  -2   8  13        3.59        8.38     13.83 o 
  -1   8  13        0.00        1.80     13.10 o 
   0   8  13        0.22        4.72     13.32 o 
  -4   0  14       84.31      120.70     34.53 o 
  -2   0  14        2.71        0.81     12.68 o 
   0   0  14       10.72        8.25     15.95 o 
  -5   1  14       14.95       28.36     14.45 o 
  -4   1  14        5.94        1.84     11.70 o 
  -3   1  14       40.09       43.08     13.03 o 
  -2   1  14        1.35       -9.92     10.10 o 
  -1   1  14        4.02        5.31     10.64 o 
   0   1  14        7.32      -10.84     10.84 o 
   1   1  14        0.01        7.25     13.05 o 
  -5   2  14        4.68       -0.81     13.10 o 
  -4   2  14        5.14       10.12     11.77 o 
  -3   2  14        3.65        9.43     11.50 o 
  -2   2  14      113.83      181.45     15.98 o 
  -1   2  14        5.41       16.25     12.29 o 
   0   2  14       54.24       73.98     14.04 o 
   1   2  14        3.26        0.20     12.13 o 
  -5   3  14       23.63       31.80     13.76 o 
  -4   3  14       58.11       81.81     14.53 o 
  -3   3  14        1.08        0.19     11.02 o 
  -2   3  14        5.47       13.73     12.83 o 
  -1   3  14       13.37       14.74     12.73 o 
   0   3  14        5.90       -1.71     15.94 o 
   1   3  14        8.51       31.52     15.91 o 
  -5   4  14        0.85      -11.74     13.00 o 
  -4   4  14        9.88       11.37     13.20 o 
  -3   4  14        0.02       -5.36     11.97 o 
  -2   4  14        0.14       -5.42     12.20 o 
  -1   4  14        0.14       -1.25     11.80 o 
   0   4  14        0.19        3.87     17.24 o 
  -4   5  14       23.40       25.86     13.98 o 
  -3   5  14       43.88       71.65     14.66 o 
  -2   5  14       11.17       16.57     13.88 o 
  -1   5  14       15.49        3.24     12.69 o 
   0   5  14       23.98       48.79     18.50 o 
  -3   6  14        0.60       -9.51     11.78 o 
  -2   6  14       19.85       43.34     15.30 o 
  -1   6  14        1.04        0.47     12.81 o 
  -3   0  15        8.29       32.61     21.81 o 
  -1   0  15       22.67       49.61     21.66 o 
  -3   1  15        0.23       -7.03     13.01 o 
  -2   1  15       13.41       -1.88     13.27 o 
                                                 
